# Supplementary material for: Bacterial reporter–paired scRNA sequencing reveals cross talk between zinc starvation and zinc toxicity in macrophage antibacterial defense
Source: Proc Natl Acad Sci U S A. 2026 Mar 9;123(11):e2530503123. doi: 10.1073/pnas.2530503123 (PMC12993976; doi:10.1073/pnas.2530503123)
Supplement: Supplementary file 2 — Dataset S01 (XLSX) [file pnas.2530503123.sd01.xlsx]

## Sheet: Summary
SI Table 1: ScRNA-seq metrics for raw data at 2 h and 6 h post-infection.
Briefly, HMDM were infected with barcoded zntr-dual reporter E.coli, lifted and passed through a 10x Genomics Chromium controller. An additional reaction of 42 ºC for 60 min was performed to modify bacterial RNA transcripts with 5’ caps. Following reverse transcription, 10x cell barcode and UMIs were incorporated into full-length cDNA. Feature barcode GFP and mCherry transcripts were reverse tran…

## Sheet: SI Table 1
SI Table 1: ScRNA-seq metrics for raw data at 2 h and 6 h post-infection.
	Estimated number of Cells (HMDMs)	Mean reads per cell (HMDM)	Median Genes per cell (HMDM)	Total genes detected	Median UMI counts per cell (HMDM)	Reads Mapped Confidently to Genome
2 h post-infection (SI Fig. 3 and SI Fig. 4)	11987	32422	2443	23602	7065	0.757
6 h post-infection (SI Fig. 3 and Fig. 2)	11592	35018	2986	24258	9912	0.782
