# Supplementary material for: Bacterial reporter–paired scRNA sequencing reveals cross talk between zinc starvation and zinc toxicity in macrophage antibacterial defense
Source: Proc Natl Acad Sci U S A. 2026 Mar 9;123(11):e2530503123. doi: 10.1073/pnas.2530503123 (PMC12993976; doi:10.1073/pnas.2530503123)
Supplement: Supplementary file 3 — Dataset S02 (XLSX) [file pnas.2530503123.sd02.xlsx]

## Sheet: Summary
SI Table 2: A complete list of differentially expressed genes identified in UMAP clusters at 6 h post-infection.
Briefly, raw RNA-sequencing reads from HMDM infected for 6 hours were processed by CellRanger v4.00 and v6.0.1 (10x Genomics) and aligned to GRCh38 (GENCODE v32/Ensemble 98) reference to generate output barcode and feature matrices. Empty droplets, doublets and outliers were removed from the data set. Filtered feature counts were normalized with regularized negative binomial regression to remove …

## Sheet: SI Table 2
SI Table 2: A complete list of differentially expressed genes identified in UMAP clusters at 6 h post-infection.
Cluster 06h
Downregulated			Upregulated
Gene	Avg. log2 Fold Change	Adjusted P-value	Gene	Avg. log2 Fold Change	Adjusted P-value
CXCL8	-2.90329	0	MYO5A	0.250606	7.18e-43
IL1B	-2.15238	0	RRAGC	0.25088	7.12e-45
THBS1	-1.99295	0	CD209	0.250959	2e-19
CXCL3	-1.72924	1.35e-297	PNRC1	0.252009	7.26e-64
HIST1H3B	-1.68783	8.84e-273	GRINA	0.252987	3.67e-82
AL627171.2	-1.66994	1.19e-129	SPATA13	0.253694	1.99e-37
CXCL1	-1.49122	7.92e-289	DICER1	0.254901	1.3e-58
HIST1H3C	-1.40082	6.47e-159	STX11	0.255428	3.08e-50
INHBA	-1.34136	1.66e-294	RBM47	0.256264	1.85e-54
PTGS2	-1.26884	1.35e-225	PLXNC1	0.256722	5.38e-33
MT1G	-1.1585	1.11e-157	P2RY6	0.256729	5.97e-24
CCL3L1	-1.10879	6.33e-168	C6orf62	0.257294	3.57e-53
CXCL2	-1.06698	9.37e-97	FKBP5	0.257759	8.26e-44
CCL2	-1.04698	3.83e-239	MADD	0.258557	9.73e-39
CCL4L2	-1.03727	2.91e-210	TTYH3	0.262591	2.35e-37
CCL4	-0.963765	2.73e-188	LILRB5	0.263428	7.59e-30
CCL3	-0.957977	1.3e-159	NOD2	0.26347	8.32e-38
AC131944.1	-0.913853	6.8e-167	FZD5	0.263667	6.47e-15
IL23A	-0.901291	2.67e-161	MFSD1	0.264813	9.71e-71
MT1H	-0.856701	1.15e-116	ABHD12	0.264865	2.66e-50
SPP1	-0.85083	3.84e-180	CEBPB	0.265295	1.11e-52
TNF	-0.821324	3.56e-84	HELZ2	0.267142	5.12e-126
FABP5	-0.818596	2.43e-219	SECTM1	0.267358	1.92e-51
SERPINE1	-0.795097	4.01e-143	APLP2	0.267367	2.84e-116
RGS16	-0.793973	4.44e-120	MS4A6A	0.268542	1.6e-42
HIST1H2AG	-0.788675	7.89e-118	IL18BP	0.268878	1.54e-38
RMRP	-0.77811	1.66e-146	NCF1	0.273585	6.95e-09
EREG	-0.768535	8.2e-97	ZNFX1	0.276241	2.77e-120
IL6	-0.762729	2.66e-82	GNS	0.280537	3.11e-119
HIST1H3H	-0.762589	5.83e-126	MED13	0.281279	1.62e-68
HIST1H2AD	-0.753774	4.2e-71	CYP1B1	0.282482	6.2e-19
LPL	-0.720806	6.49e-122	NCOA1	0.285702	3.13e-50
CCL22	-0.698173	7.18e-107	WTAP	0.285916	8.05e-89
HIST1H1E	-0.683074	3.09e-98	ADA2	0.286489	1.72e-81
CEMIP	-0.658691	6.92e-86	MARCH1	0.288547	2.27e-57
CCL8	-0.657223	7.07e-79	CLIP1	0.289217	1.17e-70
APOC1	-0.655829	4.75e-147	CDS2	0.291021	6.12e-56
CCL20	-0.652167	7.06e-146	TPP1	0.291503	2.3e-136
CHI3L1	-0.640689	9.1e-65	SEPHS2	0.291628	2.86e-40
MMP7	-0.62314	4.76e-66	NCOR2	0.292108	1.46e-37
TIMP3	-0.613667	3.75e-108	TENT5A	0.294896	3.04e-47
HIST1H2AC	-0.601426	2.78e-58	DENND1B	0.299728	2.09e-55
HIST1H4C	-0.597856	1.26e-105	FCGR2A	0.299996	1.47e-78
HIST1H2AL	-0.593304	1.62e-98	ZMIZ1	0.300647	3.31e-69
FCER1G	-0.587307	9.47e-53	STAB1	0.303088	2.2e-64
HIST1H2AE	-0.582104	2.42e-111	COLEC12	0.306357	3.26e-59
HIST1H2BJ	-0.575862	3.88e-85	SELENOP	0.307844	9.35e-58
H2AFZ	-0.564757	2.04e-123	NDRG1	0.30997	1.43e-18
HIST1H4E	-0.556138	1.34e-66	USP9X	0.310174	1.53e-68
HIST1H3D	-0.549567	5.76e-98	TXNRD1	0.318441	7.57e-56
HIST1H4B	-0.524049	7.3e-54	OGFRL1	0.321432	6.16e-85
RPL41	-0.524024	3.21e-114	MT-CYB	0.326972	6.2e-113
RRM2	-0.509289	9.89e-93	FNIP2	0.327411	6.76e-118
HIST1H1B	-0.506895	3.13e-115	AMOTL2	0.330624	8.93e-33
HIST1H2AH	-0.504352	4.67e-77	SSTR2	0.336062	4.14e-35
REL	-0.502954	1.61e-83	B3GNT2	0.336469	2.57e-38
HIST1H4H	-0.499781	2.43e-72	UGCG	0.337281	6.28e-62
CSF3	-0.495834	2.33e-50	SESN3	0.345257	9.57e-11
TNFSF9	-0.488251	1.71e-70	GNA13	0.345432	3.43e-101
NR4A3	-0.47509	1.61e-51	IGF1	0.347185	1.9e-08
GSN	-0.47189	2.58e-81	MPEG1	0.355655	9.66e-60
TUBB	-0.470345	1.89e-104	HS6ST1	0.357854	1.48e-25
HIST1H2BG	-0.466255	1.14e-35	LHFPL2	0.359525	2.25e-51
FBP1	-0.460924	7.37e-89	GRN	0.363075	3.38e-155
RCAN1	-0.459876	5.88e-63	IGFBP4	0.367853	1.07e-13
G0S2	-0.459464	1.59e-89	FCGBP	0.368721	8.36e-05
CRABP2	-0.455624	1.64e-85	LRP1	0.368734	1.58e-206
UPP1	-0.455132	6.91e-73	MXD1	0.37396	5.04e-37
IL10	-0.447429	1.78e-86	CTSZ	0.395608	2.01e-163
HIST1H1C	-0.443897	1.25e-59	MT-CO2	0.400178	1.83e-182
TNC	-0.443553	1.63e-75	PLEKHA2	0.401667	2.39e-92
MKI67	-0.441344	7.51e-81	IFIT2	0.409785	9.2e-106
TAGLN2	-0.43289	4.19e-101	CTSB	0.413132	3.78e-246
UBA52	-0.427998	2.19e-93	B4GALT5	0.415271	3.07e-163
HIST1H3F	-0.42777	2.02e-90	DMXL1	0.422988	8.24e-82
SH3BGRL3	-0.42495	8.94e-116	MT-CO3	0.431875	3.32e-174
HIST1H3J	-0.424569	2.15e-64	RSAD2	0.471101	5.35e-181
RPS29	-0.423757	2.55e-89	RGL1	0.476135	3.71e-80
HIST1H2BC	-0.423388	4.51e-18	MT-ND1	0.484976	6.12e-198
CSTB	-0.421618	1.29e-102	MT-ND4L	0.500272	1.3e-193
RPS26	-0.421612	1.07e-77	MT-ND2	0.502403	5.5e-209
PPIA	-0.418895	2.59e-105	MT-ND6	0.517713	4.24e-238
BIRC3	-0.413761	5.21e-64	FUCA1	0.523164	2.27e-112
BCL2A1	-0.411629	1.18e-93	MT-ATP6	0.528009	4.04e-217
DUSP2	-0.410899	1.49e-35	MT-CO1	0.582496	1.61e-303
KDM6B	-0.407669	9.24e-38	MT-ND4	0.64648	4.91e-279
CSF1	-0.407462	2.36e-10	MT-ND5	0.657165	0
S100A11	-0.406701	6.46e-109
CD52	-0.401769	1.35e-41
RPL39	-0.401503	1.34e-73
S100A10	-0.400721	1.11e-45
AL138963.4	-0.39754	1.59e-40
MMP9	-0.393112	2.25e-63
ADGRE5	-0.383605	1.1e-55
RPL17	-0.383256	1.64e-86
COX6C	-0.376713	2.05e-78
HMGB1	-0.376315	9.02e-63
MYL6	-0.374034	1.75e-74
PRDX1	-0.369671	2.67e-73
RPS21	-0.366803	1.53e-83
EIF1	-0.366793	2.64e-87
NDUFA4	-0.364257	5.53e-81
CD82	-0.363491	1.88e-45
HSP90AB1	-0.360569	3.65e-69
XIRP1	-0.354074	1.22e-46
HMGN2	-0.350537	3.51e-36
RAN	-0.349776	7.98e-76
FLT1	-0.349008	5.67e-57
ALAS1	-0.348971	2.15e-33
GSTO1	-0.348938	2.02e-65
HM13	-0.348789	1.98e-66
TGM2	-0.348005	9.66e-41
HIST2H2BF	-0.346966	3.02e-60
CYP27B1	-0.345787	1.24e-77
EIF4A1	-0.344766	3.96e-81
APOC2	-0.342199	1.21e-30
NPM1	-0.340168	6.5e-70
RPS14	-0.339699	2.44e-70
FAU	-0.339279	7.21e-66
HIST1H2AB	-0.337787	1.42e-88
TIMP1	-0.336363	2.18e-68
IL1A	-0.334163	1.86e-52
S100A6	-0.331861	3.66e-57
IER3	-0.331146	5.27e-31
HIST1H2BO	-0.325394	4.15e-89
COX8A	-0.32453	9.7e-61
HIST1H2BF	-0.323368	1.36e-68
RPS8	-0.322884	1.12e-64
RPSA	-0.322477	1.59e-68
ATP6V0B	-0.320136	1.7e-69
SEC61G	-0.31952	2.4e-66
PIM1	-0.318794	1.52e-48
COX5B	-0.31779	8.38e-41
RPL10A	-0.316405	1.11e-70
CLCF1	-0.312439	1.03e-33
RPL14	-0.311627	1.99e-59
SLC25A5	-0.311222	2.42e-59
CCL5	-0.310689	2.13e-56
COX7A2	-0.310329	7e-57
MMP10	-0.308997	2.3e-37
LGALS3	-0.307657	1.1e-47
STMN1	-0.306748	1.49e-68
LGALS1	-0.305539	9.7e-42
MT1E	-0.304808	3.26e-60
HIST1H2BH	-0.303606	3.02e-48
PMAIP1	-0.300384	3.57e-08
ITGB2	-0.300159	1.06e-34
RPL36A	-0.30008	3.15e-54
TYMS	-0.299688	1.81e-62
ATP1A1	-0.299577	4.19e-42
RPL23A	-0.299132	6.69e-57
VASP	-0.298327	1.18e-57
RPL32	-0.297364	1.2e-58
CKB	-0.29583	3.68e-68
CHCHD2	-0.295646	1.74e-56
TXN	-0.294798	2.28e-47
HIST1H2BD	-0.293253	5.84e-45
IL27	-0.29305	6.07e-48
HIST2H2AB	-0.292855	1.28e-42
RPS9	-0.291408	2.45e-47
CCL24	-0.291041	1.67e-65
HIST2H2BE	-0.290683	1.75e-25
LSP1	-0.28826	2.8e-31
ARPC3	-0.28759	4.64e-49
TNFRSF9	-0.28673	2.81e-35
PELI1	-0.283384	7.84e-11
ATP5MC2	-0.282458	1.32e-50
CSF2	-0.281897	3.68e-52
HSPD1	-0.281438	6.81e-51
PCLAF	-0.279632	1.23e-57
H2AFX	-0.279323	6.11e-17
IDO1	-0.278631	1.02e-53
RASSF5	-0.275947	3.47e-33
F3	-0.275924	9.86e-30
NCL	-0.274936	9.73e-52
NEK6	-0.274766	1.87e-22
RPS15A	-0.270122	2.75e-44
MT2A	-0.267986	1.45e-61
TNFAIP6	-0.26794	1.49e-32
RPL24	-0.264111	3.45e-45
ANXA2	-0.26365	1.12e-61
COX6A1	-0.26301	3.04e-45
ENO1	-0.262252	3.47e-66
RPS18	-0.262227	8.62e-47
TNFAIP8	-0.26176	1.26e-25
HIST1H3I	-0.260666	7.74e-51
VIM	-0.260528	2.85e-128
ACTN1	-0.258842	1.09e-31
ATP5MF	-0.256505	1.81e-40
SNAI1	-0.256141	8.28e-36
TRAF1	-0.255679	3.08e-32
RPS5	-0.255635	9.34e-43
RPL10	-0.25483	1.96e-40
RPL26	-0.253691	4.06e-40
RPS27A	-0.253111	2.77e-42
TUBA1B	-0.252946	9.28e-36
EEF1B2	-0.252552	2.53e-45
CPM	-0.250782	3.41e-14
Cluster 16h
Downregulated			Upregulated
Gene	Avg. log2 Fold Change	Adjusted P-value	Gene	Avg. log2 Fold Change	Adjusted P-value
AL627171.2	-1.51339	2.76e-65	CD36	0.250457	7.07e-08
HIST1H3B	-1.29785	4.83e-52	HSPD1	0.251723	4.53e-18
HIST1H3C	-1.11439	1.24e-35	TNIP1	0.251848	7.27e-53
NUPR1	-1.07661	4.39e-206	HNRNPAB	0.254113	3.56e-34
FUCA1	-0.966297	9.61e-209	PAICS	0.254174	1.03e-35
SDS	-0.95462	8.42e-156	NLRP3	0.254583	1.92e-11
CEMIP	-0.916432	3.96e-96	TMCC2	0.254937	6.33e-46
IFIT2	-0.870471	1.34e-193	ITGAX	0.255	1.66e-38
TNF	-0.8656	1.71e-75	TRAF1	0.255672	1.07e-17
F13A1	-0.821323	3.78e-125	BOLA3	0.257653	1.57e-41
RSAD2	-0.800137	1.32e-193	IRF8	0.258251	1.18e-18
ZFP36	-0.784065	5.37e-133	BSG	0.258755	2.6e-25
NEAT1	-0.759882	5.19e-83	MYH9	0.260099	2.24e-37
MXD1	-0.722626	3.92e-122	PRXL2A	0.260299	1.4e-38
SELENOP	-0.717295	1.21e-161	MYOF	0.260714	7.69e-24
CD300E	-0.713093	4.27e-103	AGO2	0.261034	3.09e-26
RNASE1	-0.699508	4.92e-124	ZNF366	0.261306	3.51e-59
CD163	-0.691014	4.69e-167	SPRED2	0.261756	3.59e-41
RMRP	-0.688516	7.6e-57	CHST11	0.262457	3.37e-18
GREM1	-0.687876	1.87e-79	RCAN1	0.26297	7.23e-05
RGL1	-0.657724	1.84e-98	PRKDC	0.263759	3.7e-18
MAFB	-0.653933	2.62e-72	KDELR2	0.263787	6.25e-25
CD14	-0.64925	5.97e-119	MARCKSL1	0.264361	2.25e-30
THBS1	-0.625025	1.55e-70	SLC25A6	0.266536	5.01e-21
IFIT1	-0.623312	1.27e-143	ACVR1B	0.266876	7.4e-15
HIST1H2AG	-0.613414	3.89e-31	DDX6	0.267442	3.03e-23
MT1G	-0.612893	2.28e-31	LTA4H	0.267488	4.59e-30
FCER1G	-0.608353	1.44e-42	FPR2	0.268006	5.07e-19
HMOX1	-0.602491	3.91e-85	ATP13A3	0.268939	1.12e-27
CXCL2	-0.594465	5.9e-18	DNAJB9	0.269191	8.36e-10
APOBEC3A	-0.592518	2.52e-73	SLC15A3	0.270055	4.37e-20
HIST1H2AC	-0.588478	2.3e-40	SLC20A1	0.27145	1.02e-05
HIST1H3H	-0.58197	6.34e-31	BMP2K	0.271453	4.32e-17
STAB1	-0.581822	1.55e-122	HMG20B	0.271497	2.07e-30
IFIT3	-0.573803	1.02e-162	PTPRJ	0.271889	4.67e-24
HIST1H2AD	-0.57068	3.26e-16	LIMK1	0.272281	5.41e-51
SQSTM1	-0.560088	9.5e-62	RPS6KA1	0.274201	7.73e-34
CTSC	-0.559751	2.12e-82	RP2	0.274461	5.89e-28
ANXA1	-0.557717	9.56e-69	BID	0.275793	1.87e-25
LILRB5	-0.556457	3.18e-100	ATP6AP1	0.276852	1.09e-30
TNFSF10	-0.545672	6.45e-81	PAPSS1	0.277477	5.12e-35
MPEG1	-0.539748	9.3e-93	ZFHX3	0.277857	5.8e-26
CCL8	-0.537533	3.46e-50	CA2	0.27966	9.07e-37
RIN2	-0.536945	1.42e-69	MT-ND5	0.280367	1.32e-40
S100A10	-0.498322	1.78e-50	BX255923.2	0.282318	5.98e-30
DMXL2	-0.490649	1.97e-69	UXS1	0.282881	2.69e-36
HIST1H1E	-0.478258	9.75e-14	MARCH3	0.28298	4.44e-31
MMP1	-0.477271	2.29e-32	RCN1	0.283495	1.08e-30
AIF1	-0.467263	5.53e-67	DCUN1D3	0.284026	7.16e-26
MYO1G	-0.466664	5.12e-63	RAPGEF2	0.285099	6.05e-09
S100A9	-0.448037	9.51e-54	REEP3	0.285304	1.32e-28
MS4A6A	-0.446148	1.98e-73	ERGIC1	0.285818	2.6e-30
HIST1H2BJ	-0.445337	1.33e-21	UBASH3B	0.286191	7.81e-30
HIST1H2AE	-0.440953	1.1e-29	HK3	0.287073	1.99e-27
MT1H	-0.440601	8.99e-30	ENPP2	0.287844	2.19e-05
SRXN1	-0.438658	6.74e-48	MAPKAPK2	0.28833	5.33e-31
FCGR2A	-0.438132	4.39e-85	ATP6V0C	0.289114	9.75e-34
HIST1H2AL	-0.435493	3.69e-22	GLIPR2	0.289129	2.12e-27
NDRG1	-0.433149	3.64e-46	HUWE1	0.290804	1.39e-27
RASGEF1B	-0.430257	1.38e-43	MAPKBP1	0.290814	1.05e-31
DDX58	-0.426924	7.55e-75	TNFAIP8	0.291465	1.42e-24
TXNRD1	-0.425932	4.71e-62	TUFM	0.293845	3.31e-26
PPP1R15A	-0.42525	4.78e-44	H6PD	0.295079	2.05e-22
LGMN	-0.425011	2.09e-64	AMPD2	0.296219	9.46e-78
SSTR2	-0.422871	2.89e-63	SH2B3	0.296298	7.54e-35
FCGRT	-0.421183	6.8e-69	ATP5F1B	0.296764	1.26e-44
IFI30	-0.419671	1.55e-35	MARCKS	0.296808	2.55e-57
DDIT4	-0.416197	7.5e-51	TMEM51	0.296832	3.86e-30
SERPINB2	-0.414532	9.97e-65	CAMK1	0.29818	7.36e-47
HLA-DRA	-0.413871	3.68e-41	C17orf58	0.299022	1.64e-40
AL138963.4	-0.412914	2.78e-25	BCAP31	0.299648	1.77e-30
NPC1	-0.41141	2.55e-45	C1QBP	0.300533	5.52e-43
TM4SF1	-0.407894	2.89e-32	NDUFS5	0.303876	5e-31
ISG15	-0.406662	1.34e-82	HERPUD1	0.303877	5.25e-11
ATP6V1B2	-0.404606	2.46e-62	PPP1R18	0.304973	2.01e-22
SNX10	-0.401541	4.88e-52	RIPK2	0.305338	4.33e-17
TPT1	-0.399055	8e-90	TGFA	0.305655	1.92e-18
ADM	-0.397892	2.09e-51	ANXA11	0.307234	1.2e-27
HIST1H1B	-0.397551	3.88e-33	SYNGR2	0.307333	5.66e-26
TXN	-0.394292	1.19e-39	CYP7B1	0.30838	4.41e-17
FNIP2	-0.393884	6.61e-66	ST3GAL2	0.309998	1.12e-39
PLD1	-0.393145	1.38e-46	RPL6	0.310122	9.72e-40
NR1H3	-0.392141	4.26e-35	ATP6AP2	0.311865	1.35e-36
P2RY6	-0.390105	5.84e-44	VDAC1	0.312508	3.73e-46
NAIP	-0.388444	1.76e-41	EIF4G1	0.312752	3.18e-41
SIGLEC1	-0.387602	1.25e-72	SPN	0.313983	1.13e-82
HIST1H2AH	-0.38534	1.83e-19	IL1RN	0.314041	4.78e-09
OASL	-0.383101	5.4e-59	VEGFA	0.314421	3.32e-07
MALAT1	-0.380912	1.03e-35	IARS	0.314729	5.26e-46
CCL18	-0.380861	3.94e-21	NAV1	0.315369	7.41e-21
CCR1	-0.380308	4.1e-44	SCARF1	0.315633	2.55e-38
HIST1H4B	-0.378958	2.31e-07	ADAM15	0.31638	7.07e-48
DMXL1	-0.376688	1.16e-37	DDX21	0.316807	8.04e-36
LINC02605	-0.375105	4.02e-26	KIF21B	0.316891	6.81e-29
MARCO	-0.372742	5.24e-56	TNS1	0.317755	3.65e-25
TDP2	-0.371763	9.54e-55	SNHG15	0.3181	8.77e-47
NOD2	-0.368645	8.47e-36	SELENON	0.318305	5.18e-16
AMPD3	-0.363418	1.82e-40	IL27	0.319016	4.36e-14
LILRB1	-0.36184	4.31e-34	VIM	0.319476	1.1e-85
CD38	-0.361581	4.24e-42	BCAT1	0.322585	2.16e-19
CREG1	-0.361091	2.59e-58	ETS1	0.323466	9.04e-26
FCGR2B	-0.360442	3.21e-45	SEPTIN11	0.323952	5.02e-32
HIST1H3D	-0.359893	5.43e-11	FGR	0.324666	1.28e-18
MGAT4A	-0.356438	2.43e-30	HS3ST3B1	0.325349	8.92e-28
HIST1H2BC	-0.35523	5.17e-06	SIRPA	0.325957	2.95e-36
NADK	-0.354844	1.03e-41	SINHCAF	0.326523	4.72e-36
MEFV	-0.351714	2.07e-41	PEA15	0.326637	4.33e-39
FXYD6	-0.348778	1.14e-38	MT-ATP8	0.328778	1.64e-42
KLF6	-0.344224	2.38e-36	CSF1	0.32973	7.3e-30
AC083837.1	-0.338361	4.1e-29	ARHGAP31	0.33005	5.21e-38
HIST1H1C	-0.336895	7.8e-14	GFPT2	0.332145	3.63e-20
2001-03-01	-0.335228	3.83e-36	ATP5MC3	0.332842	2.13e-42
GLRX	-0.33493	4.82e-34	FLVCR2	0.332886	1.15e-21
GJB2	-0.333477	2.6e-21	DTX4	0.333006	7.12e-49
HIST1H3F	-0.332749	8.5e-26	CSF2RB	0.335296	3.35e-05
MS4A4A	-0.33077	2.67e-38	DNAJC3	0.335552	3.94e-41
HIST1H4H	-0.330214	1.18e-08	PVR	0.335984	1.82e-27
LHFPL2	-0.329756	8.31e-39	BCL9L	0.338819	1.38e-38
NCF1	-0.32962	4e-51	HM13	0.339084	1.93e-40
RNF213	-0.329508	4.33e-43	PIK3R5	0.342066	1.01e-39
HLA-DPB1	-0.326883	6.98e-28	CD83	0.342859	7.55e-10
IFIH1	-0.325448	6.34e-63	WDR1	0.343051	2.11e-54
HIST1H2BG	-0.324124	0.0101584	ATP5F1A	0.346298	2.88e-47
TNIP3	-0.323465	5.8e-41	ATP2B1	0.346499	1.17e-27
C9orf72	-0.321575	7.19e-26	TP53INP2	0.347221	7.93e-17
CDS2	-0.321393	8.61e-31	CSF1R	0.347362	9.19e-17
PRNP	-0.319125	5.47e-31	MBNL1	0.347416	1.58e-44
NFKBIZ	-0.318486	1.39e-29	RFTN1	0.349019	1.39e-39
RNF13	-0.318382	2.84e-26	CLCF1	0.351532	2.18e-42
HIST1H3J	-0.317743	7.04e-17	LPCAT2	0.352332	7.01e-59
PNRC1	-0.313566	1.65e-43	BCL2L1	0.352423	2.7e-51
TNFSF13	-0.311854	4.62e-42	STK26	0.358817	2.39e-29
LGALS1	-0.311272	8.95e-29	CD40	0.359864	8.4e-30
TYMP	-0.31127	2.91e-40	ITGAM	0.360123	5.75e-42
HIST1H4C	-0.308031	0.000866048	ID2	0.360155	3.52e-10
ZFYVE26	-0.301932	1.03e-34	RHOC	0.360237	2.28e-37
HES4	-0.301739	1.35e-22	NEMP1	0.360784	6.35e-52
DENND2D	-0.301372	1.7e-29	DYRK3	0.360801	3.71e-34
ABCA1	-0.298813	3.4e-34	SLCO3A1	0.361112	4.71e-43
THEMIS2	-0.29804	1.34e-30	MAP3K5	0.36176	2.75e-40
GNA13	-0.297509	5.47e-32	ETV3	0.362412	1.85e-13
SLCO4A1	-0.297119	2.37e-20	NUS1	0.362636	2.43e-28
SEPHS2	-0.297012	2.85e-26	CD63	0.363007	1.85e-80
IGF1	-0.293199	3.28e-41	CD44	0.363132	3.22e-76
RUBCN	-0.292448	2.03e-24	NFKB1	0.364607	9.73e-56
DDX60L	-0.29093	3.33e-18	CD55	0.365266	2.89e-15
SAT1	-0.289001	2.16e-44	PLA2G7	0.365668	4.92e-39
DICER1	-0.287106	1.04e-27	ARL2BP	0.368319	4.6e-53
FYB1	-0.286512	4.81e-10	NRP1	0.368865	1.97e-21
ITM2B	-0.285795	3.79e-47	RHOF	0.370196	1.73e-75
WARS	-0.284683	4.05e-53	ITGA6	0.370664	1.12e-63
TCF4	-0.284341	4.07e-27	MT-CO2	0.370763	3.3e-84
EMP1	-0.281547	4.45e-25	SMOX	0.372517	4.74e-29
NCOA1	-0.281301	3.71e-19	PABPC1	0.374167	5.25e-74
MLLT6	-0.281031	1.09e-23	FLNA	0.377719	2.91e-100
CMPK2	-0.280977	1.34e-39	EFHD2	0.378449	1.64e-50
CCNL1	-0.279825	8.42e-21	EIF5A	0.378674	8.01e-58
B4GALT5	-0.279111	6.12e-30	MGST1	0.378952	6.46e-37
TMBIM1	-0.278799	2.8e-28	SASH3	0.379675	3.4e-52
PTGR1	-0.276863	5.82e-20	COL6A1	0.383121	3.52e-22
LSS	-0.276636	1.37e-24	USP12	0.384175	1.55e-43
VSIG4	-0.276547	1.44e-23	PLEK	0.384812	3.27e-39
NT5C3A	-0.272648	1.56e-32	SORT1	0.38482	8.85e-72
SLC11A2	-0.272126	4.02e-25	AKAP13	0.385165	5.73e-34
PPIF	-0.271219	1.11e-24	MRC2	0.386838	9.28e-51
XAF1	-0.271209	2.97e-22	ITGB3	0.386866	2.5e-07
AMOTL2	-0.269177	4.24e-15	PLAUR	0.390724	9.29e-36
SLC7A5	-0.267702	5.53e-32	GLIPR1	0.390855	8.68e-36
BLOC1S2	-0.266266	1.56e-16	MT-ND4	0.394793	7.52e-66
IER3	-0.265741	4.12e-30	CKB	0.39516	1.46e-05
NXF1	-0.265509	6.36e-15	ENTPD7	0.395403	1.57e-26
RABGAP1L	-0.265386	1.56e-19	ACP5	0.397888	1.36e-08
C1QA	-0.2646	3.65e-21	NDP	0.399333	3.92e-25
MADD	-0.264405	3.92e-12	GPR157	0.40164	1.44e-42
IRF2	-0.262474	1.86e-21	RNF19A	0.404231	4.87e-21
RALGDS	-0.26239	7.98e-13	MTHFD2	0.404534	3.14e-40
HIST1H2AB	-0.262204	3.89e-26	ASAP1	0.40951	2.37e-56
RPL41	-0.261399	9.18e-07	SPARC	0.410881	1.02e-11
IFI44L	-0.260417	9.46e-22	TM4SF19	0.411038	5.88e-30
COLEC12	-0.259916	2.36e-17	CRLF2	0.420765	1.73e-59
ABR	-0.258534	3.04e-22	CBX4	0.425789	1.21e-47
SPATA13	-0.258405	5.84e-25	ITGB1	0.426182	1.63e-76
AC025580.2	-0.258293	1.25e-13	G6PD	0.427927	3.22e-52
KIAA1109	-0.257889	3.52e-14	CXCL16	0.428662	5.37e-49
STAT2	-0.257716	3.69e-29	ACTN1	0.431099	1.9e-35
TLR2	-0.257556	1.19e-23	SLC1A2	0.43136	3.33e-80
PFKFB3	-0.257268	1.93e-51	TSPAN33	0.431521	2.95e-71
LGALS8	-0.256586	1.38e-19	ARHGEF2	0.432688	5.04e-67
OAS1	-0.256481	2.53e-22	KIAA1671	0.434945	5.78e-63
GSTO1	-0.255756	3.27e-17	CCL20	0.436962	3.65e-08
CR1	-0.2557	2.48e-23	TFRC	0.439617	1.82e-79
TLK1	-0.255398	1.59e-16	BASP1	0.440829	2e-74
CPVL	-0.254848	2.21e-17	SDC4	0.441489	2.92e-09
ADCY7	-0.254651	3.61e-20	RDX	0.443821	5.27e-36
RRM2	-0.252859	9.94e-06	MT-ND2	0.449141	4.76e-96
C1QC	-0.252357	1.79e-21	HMGA1	0.451196	3.62e-73
INSIG1	-0.251834	2.16e-19	ABCC3	0.458416	9.11e-85
SECTM1	-0.251373	3.1e-18	CMTM6	0.45865	3.45e-91
			MT-ND6	0.458857	1.38e-96
			GM2A	0.462949	2.01e-30
			FMNL1	0.463092	4.6e-99
			PPARD	0.469295	7.96e-73
			MT-ATP6	0.474957	9.47e-111
			A2M	0.481684	4.5e-61
			MFSD12	0.486317	3.64e-23
			UPP1	0.486675	6.81e-36
			RAP1B	0.487618	5.94e-95
			DSTYK	0.48797	3.24e-56
			ACSL4	0.491966	8.92e-68
			EBI3	0.492491	4.68e-56
			MT-CO3	0.496468	3.71e-151
			LAPTM5	0.497432	9.4e-107
			MT-ND1	0.499113	4.69e-119
			RAC2	0.50983	7.14e-63
			TBC1D9	0.510932	6.71e-65
			RASSF5	0.512411	1.08e-36
			MDFIC	0.514162	1.33e-57
			MREG	0.515076	1.03e-111
			PSD3	0.524008	2.78e-60
			DUSP5	0.526143	5.58e-39
			CYP27B1	0.530568	6.6e-24
			VASP	0.531166	1.7e-87
			STK4	0.531683	1e-79
			CCR7	0.535565	0.00239959
			LIPA	0.540441	2.44e-99
			BCAR1	0.543794	8.07e-75
			PPP1R15B	0.550458	4.38e-64
			CYP27A1	0.550576	1.05e-76
			ACTG1	0.550654	3.48e-142
			IL2RG	0.553261	9.77e-83
			TREM2	0.557701	1.08e-74
			MMP9	0.560703	8.83e-47
			GPC4	0.565452	1.82e-76
			IL2RA	0.567849	2.14e-104
			SH3BGRL3	0.569766	2.2e-106
			MT-ND4L	0.570319	2.95e-132
			ALDH1A2	0.572973	4.71e-44
			ALCAM	0.578223	2.36e-106
			RHOQ	0.597843	4.43e-71
			TMEM123	0.598184	2.79e-91
			FLT1	0.600474	1.78e-46
			CCL24	0.602804	5.97e-42
			ATP1A1	0.610615	3.2e-91
			RGS16	0.61753	2.64e-05
			TNC	0.633771	4.43e-12
			CXCL8	0.634558	0.0291154
			SNAI1	0.636277	1.26e-67
			REL	0.636663	3.69e-65
			FSCN1	0.639095	6.59e-17
			NR4A3	0.659292	3.78e-49
			CD82	0.675844	4.13e-73
			APOC1	0.683766	2.31e-38
			LCP1	0.68733	6.13e-154
			ALAS1	0.702917	1.37e-47
			IL12B	0.716404	5.86e-06
			IL7R	0.717303	6.66e-87
			SERPINE1	0.72249	5.85e-28
			ITGB8	0.732161	1.28e-131
			TNFRSF9	0.741512	1.6e-85
			APOC2	0.749333	2.25e-11
			TGM2	0.759028	2.85e-36
			LSP1	0.764309	9.69e-115
			LAMP3	0.772403	9.19e-95
			NEK6	0.775964	5.65e-107
			ADGRE5	0.779034	6.02e-68
			SDC2	0.783952	3.12e-98
			ITGB2	0.789268	9.33e-156
			FSD1L	0.796454	2.01e-154
			FBP1	0.802774	8.87e-121
			GSN	0.847346	3.81e-120
			FABP5	0.856629	8.08e-74
			CPM	0.862723	2.96e-131
			BIRC3	0.911038	1.57e-82
			CD52	0.930887	1.13e-116
			IRF4	0.933	6.49e-40
			IL23A	0.954901	1.25e-23
			CRABP2	1.00156	1.61e-106
			G0S2	1.01203	9.74e-37
			IL1B	1.07254	9.96e-27
			SPP1	1.13289	6.3e-87
			PTGS2	1.16927	4.31e-69
			MMP7	1.17124	2.81e-32
			CHI3L1	1.23422	3.91e-23
			TIMP3	1.33191	3.06e-140
			INHBA	1.43697	2.79e-39
			LPL	1.51671	9.38e-194
			AC131944.1	1.52221	2.3e-106
			EREG	1.52265	3.68e-17
Cluster 26h
Downregulated			Upregulated
Gene	Avg. log2 Fold Change	Adjusted P-value	Gene	Avg. log2 Fold Change	Adjusted P-value
MT-ND4L	-2.46599	0	SNRPC	0.250227	4.67e-43
MT-ND2	-2.05988	0	NDUFC2	0.250517	3.56e-33
MT-ND4	-2.05237	0	SLC2A6	0.250894	2.92e-37
MT-ATP6	-1.95419	0	PSMD4	0.251356	1.96e-31
MT-ND5	-1.90541	0	CYC1	0.251405	4.97e-38
MT-ND1	-1.88647	0	CHI3L1	0.252171	2.76e-229
MT-ND6	-1.7817	0	SCAMP3	0.253319	7.27e-35
MT-CO3	-1.31606	9.91e-269	RNH1	0.253338	2.34e-32
MT-ATP8	-0.861769	3.46e-149	SLC38A6	0.253582	6.71e-37
MT-CO1	-0.820191	5.66e-148	ADRB2	0.253706	8.62e-65
MT-CO2	-0.798501	8.28e-158	DPM3	0.254112	3.39e-166
OGFRL1	-0.702908	1.12e-100	LILRA5	0.254436	8.66e-49
WTAP	-0.695651	6.51e-134	HSP90B1	0.25446	3.35e-64
HIPK3	-0.689705	4.39e-127	PSMB1	0.254526	5.3e-32
TMEM123	-0.65908	1.11e-90	CYP27B1	0.254612	5.49e-72
MED13	-0.631364	3.96e-91	SSR3	0.255457	1.78e-34
ASAP1	-0.610096	7.41e-57	HIST2H2AB	0.255747	1.7e-97
SAT1	-0.604105	4.66e-176	TMEM140	0.256235	2.6e-32
JUNB	-0.603087	1.86e-67	UBE2L6	0.256662	3.45e-36
VMP1	-0.596868	9.81e-81	HIST1H1C	0.256824	7.15e-152
MT-CYB	-0.594893	4.3e-83	YWHAE	0.257582	2.18e-35
BCL3	-0.585392	1.28e-71	NIPAL4	0.257967	5.54e-56
ATP13A3	-0.556493	1.24e-61	TMCO1	0.258058	9.61e-34
GNA13	-0.548412	1.03e-67	ATP5PB	0.258142	9.02e-34
EIF2AK2	-0.542459	3.12e-108	RPL37A	0.258387	2.15e-54
LYN	-0.535355	4.34e-89	CHMP2A	0.258931	3.22e-32
ZMIZ1	-0.533294	4.07e-52	HSPD1	0.25907	3.44e-36
EIF4G2	-0.525408	1.55e-108	NDUFB3	0.25972	4.79e-38
XIAP	-0.5246	2.05e-57	HIST1H2AC	0.259858	1.8e-100
NABP1	-0.524004	9.88e-36	HLA-C	0.260414	3.76e-78
TRIP12	-0.521499	1.75e-81	FCGR3A	0.260474	4.55e-35
CEBPB	-0.520161	1.06e-47	CLTA	0.261918	9.12e-33
DENND5A	-0.519376	2.15e-45	RHOC	0.262078	1.18e-42
CLIP1	-0.511032	1.88e-50	DHCR24	0.262437	3.54e-47
DUSP5	-0.509812	2.05e-12	TXNDC17	0.262632	2.32e-40
DICER1	-0.499606	1.51e-48	PSMA3	0.262718	1.18e-31
MACF1	-0.497658	9.55e-74	SDF2L1	0.262852	9e-47
SLC41A2	-0.493083	2.36e-48	PSMB8	0.262938	8.92e-35
USP9X	-0.492887	9.89e-39	EEF1D	0.263135	6.74e-33
PTPRA	-0.486864	1.65e-51	HSPA1B	0.263498	3.18e-37
MBNL1	-0.48614	4.19e-44	RPL18	0.263697	5.09e-36
SAMD9	-0.482364	5.48e-43	NDUFA9	0.263751	3.88e-34
TMED2	-0.481508	6.09e-55	ANAPC11	0.264562	3.49e-37
MED13L	-0.479701	4.35e-40	KDELR1	0.264569	4.74e-29
FNIP2	-0.475994	7.2e-59	GM2A	0.264655	7.53e-83
HIVEP2	-0.475124	2.43e-36	UBE2E1	0.265106	6.73e-30
C6orf62	-0.468824	1.28e-42	NDUFS7	0.265134	2.04e-41
BMP2K	-0.467502	7.42e-32	BATF3	0.265905	2.47e-43
QKI	-0.466584	8.58e-41	RPS27L	0.265908	5.23e-40
DDX3X	-0.466506	1.94e-60	LSM3	0.266021	9.88e-52
SETX	-0.46614	3.55e-46	HNRNPM	0.266091	4.8e-44
JAK2	-0.464784	1.3e-38	RCAN1	0.266155	8.63e-93
NAA50	-0.46455	1.27e-41	PSMC2	0.267099	1.73e-34
ZEB2	-0.463789	7.56e-49	RGS16	0.26714	1.47e-247
PABPC1	-0.457767	5.49e-70	CCL24	0.267274	1.06e-160
PARP14	-0.457583	2.27e-139	GANAB	0.267603	5.49e-38
ACTR2	-0.456023	1.78e-81	ATP5PF	0.267752	5.15e-36
NCOR2	-0.455912	7.01e-21	TNFSF15	0.268103	1.47e-149
RUNX1	-0.4555	7.33e-22	HIST1H3I	0.26841	8.1e-112
NAV1	-0.453642	8.62e-09	SYPL1	0.268774	2.28e-40
RBM47	-0.452775	2.81e-41	KANTR	0.269341	3.67e-104
GPR137B	-0.45211	3.07e-33	OAZ1	0.269618	7.07e-61
ARPC5	-0.450998	7.46e-74	RPS4Y1	0.269646	5.86e-38
GNB4	-0.449762	3.69e-58	NAGK	0.270256	1.76e-37
WNK1	-0.449637	2.51e-31	PSMC3	0.271718	9.63e-39
RAB5A	-0.44958	7.28e-44	SLAMF7	0.272158	9.2e-79
ITGAV	-0.448701	3.4e-08	RPA3	0.273341	5.26e-67
SON	-0.448309	1.98e-52	HIST1H3G	0.27376	2.33e-222
EP320	-0.447256	3.61e-40	YIF1B	0.2739	5.12e-45
CREBBP	-0.445337	8.37e-42	HIST1H2BC	0.273958	4.93e-97
ABHD12	-0.443787	2.55e-35	COPE	0.274718	1.52e-33
ERO1A	-0.440774	1.71e-40	ASAH1	0.275325	1.31e-57
ELL2	-0.440558	2.4e-33	CFB	0.27536	1.16e-98
RNF19B	-0.439689	4.89e-37	ARL6IP1	0.275698	2.85e-47
GATM	-0.438279	6.59e-19	RPS15	0.276251	6.34e-49
GRB2	-0.437655	1.99e-43	SEC13	0.276306	2.85e-46
PAPOLA	-0.435683	7.86e-46	PDIA3	0.276363	9.87e-59
DMXL2	-0.433796	5.2e-20	ALAS1	0.276553	1.57e-67
BIRC3	-0.431685	0.0198227	MICOS10	0.276831	3.26e-44
GNB1	-0.430929	5.35e-42	PSMB10	0.276941	1.49e-36
MDM2	-0.430883	8.05e-25	GLA	0.278071	7.23e-45
CPEB2	-0.429216	1.88e-13	OTOA	0.278149	1.79e-109
DTX3L	-0.429208	7.26e-58	STX4	0.278362	6.11e-39
DSE	-0.428974	1.18e-25	TMEM35B	0.278421	2.97e-47
TFEC	-0.426966	2.7e-34	SIGLEC7	0.279068	6.29e-48
SERPINB9	-0.426777	1.89e-31	KARS	0.279601	4.67e-38
NUP58	-0.425247	2.42e-36	SLC2A3	0.280818	3.22e-93
DDX60L	-0.42315	9.88e-32	HIST1H4J	0.280871	1.26e-150
AFF1	-0.422883	6.92e-37	DEFB1	0.28113	1.69e-125
N4BP1	-0.422356	2.29e-37	APOL1	0.281165	1.22e-39
NOTCH2	-0.418584	2.92e-17	DHRS7	0.28125	5.98e-40
MAP4K4	-0.418379	1.84e-22	GBA	0.281504	4.15e-40
STARD4	-0.418131	1.42e-20	EIF3E	0.281874	9.7e-40
MAPK1	-0.416754	7.01e-37	LIPA	0.282128	5.75e-78
TAOK1	-0.416164	3.58e-35	QSOX1	0.282609	4.59e-41
SMCHD1	-0.414804	1.1e-21	EMP1	0.282961	1.11e-71
PRRC2C	-0.413724	3.4e-56	ADGRE5	0.283444	4.85e-71
ZFYVE16	-0.412773	1.03e-16	GMFG	0.284237	3.12e-44
GPBP1	-0.412393	5.46e-35	EPHX1	0.284948	2.36e-41
APLP2	-0.410174	7.6e-77	XRCC5	0.285181	8.66e-38
LCOR	-0.408521	3.32e-22	RPL29	0.285465	7.21e-40
CUL1	-0.408109	5.52e-29	ANPEP	0.285626	1.11e-79
FYTTD1	-0.404494	3.23e-33	LGALS3BP	0.286428	1.74e-58
TENT5A	-0.404471	1.71e-16	CD82	0.287522	8e-58
PPP1R15B	-0.40319	5.03e-08	FXYD5	0.287831	3.9e-40
GNAS	-0.402403	1.31e-37	DDX24	0.287844	6.22e-46
CMTM6	-0.402351	9.3e-37	CALCOCO2	0.288202	1.35e-41
SAMD9L	-0.401636	5.29e-40	TUBA1C	0.288751	1.56e-40
UHMK1	-0.401436	3.04e-32	HIST1H4D	0.289608	4.73e-122
IFI44	-0.400709	2e-46	UQCRQ	0.290626	7.69e-38
ZNFX1	-0.399508	6.52e-74	SOD1	0.290864	4.63e-41
XRN1	-0.399156	8e-48	CAPZB	0.291184	2.52e-46
RC3H2	-0.398426	8.47e-33	YIPF3	0.291684	1.01e-50
RELA	-0.39604	1.15e-28	CD83	0.292046	7.03e-61
RAB10	-0.394856	1.04e-41	SELENOP	0.292106	3.01e-65
MDFIC	-0.394495	1.08e-09	RPS3	0.292674	8.3e-56
PPM1K	-0.393669	1.8e-19	VKORC1	0.293602	1.89e-45
JAK1	-0.390439	1.58e-27	SUMO2	0.29457	9.93e-41
CYLD	-0.390008	2e-24	GLB1	0.294584	3.33e-39
ERBIN	-0.389539	6.54e-26	PFDN5	0.294971	7.18e-45
NFKBIA	-0.387018	3.7e-48	ATP6V0D1	0.295127	1.01e-48
MYO5A	-0.386115	1.27e-24	WDR83OS	0.295979	1.38e-46
CAPNS1	-0.385874	2.01e-42	ATP5PD	0.296082	1.97e-44
DOCK4	-0.385822	4.18e-39	PTGIR	0.296137	1.08e-52
NFKB1	-0.3855	1.06e-28	ADI1	0.296287	4.52e-44
WSB1	-0.384657	1.03e-07	DEGS1	0.297093	4.93e-46
CEBPD	-0.384556	1.73e-09	HCAR2	0.297144	2.39e-66
HUWE1	-0.384551	1.18e-16	HIST1H4A	0.297192	7.68e-160
PLEKHA2	-0.382993	3.34e-12	OCIAD1	0.298475	7.35e-46
TMSB4X	-0.38281	2.03e-100	ENY2	0.298988	2.7e-43
PPDPF	-0.38274	3.36e-25	PLP2	0.299126	3.03e-46
NBN	-0.381785	2.57e-20	A2M	0.320078	1.17e-73
HELZ2	-0.380325	1.18e-72	PSMB7	0.302012	2.2e-51
GNAI2	-0.380076	1.11e-43	UBE2N	0.302133	5e-51
KDM7A	-0.377713	2.58e-11	PNP	0.302378	6.44e-66
PIK3AP1	-0.376875	1.01e-39	XRCC6	0.302634	2.4e-41
RAB21	-0.3751	4.23e-30	HIST2H2BF	0.30324	6.31e-130
DNAJC10	-0.371271	7.64e-29	CD53	0.303256	1.03e-51
AFF4	-0.371092	3.11e-26	FPR1	0.303438	2.66e-88
ARHGEF11	-0.370705	6.09e-32	PPA2	0.303574	1.28e-61
FEM1C	-0.370019	8.77e-21	CSF3	0.305322	6.92e-208
TANK	-0.368362	7.27e-21	HLA-F	0.305398	2.35e-49
MGAT4A	-0.367626	0.00273054	ICAM1	0.305455	1.59e-99
AHNAK	-0.367579	4.77e-13	FBP1	0.305604	1.51e-74
BEST1	-0.366694	6.09e-09	LMAN2	0.305844	9.63e-40
PPARD	-0.366326	6.33e-13	FCGR1A	0.306003	9.89e-52
NEAT1	-0.365784	0.0130418	HMGB1	0.306037	3.88e-63
TLNRD1	-0.364759	2.29e-12	RPL22	0.306504	1.26e-49
UGCG	-0.364741	4.83e-09	CD40	0.306623	1.02e-69
TBC1D9	-0.361238	1.19e-10	PRDX4	0.306629	5.05e-45
B4GALT5	-0.361101	5.1e-23	GSN	0.306651	2.16e-69
TOR1AIP2	-0.360497	1.85e-26	EIF1B	0.306948	4.6e-54
IFI44L	-0.359811	9.39e-25	GSTK1	0.307014	6.36e-56
RAB8B	-0.358838	1.58e-24	TNC	0.308553	1.11e-164
KIF5B	-0.35869	1.38e-28	DUSP2	0.308583	3.1e-120
BIRC2	-0.358434	1.52e-17	ENO1	0.309047	1.67e-77
PTBP3	-0.357718	3.13e-20	ADAMTS4	0.309306	3.91e-130
ARL5B	-0.357459	4.27e-09	PET100	0.310317	5.8e-94
RYBP	-0.356992	1.32e-14	NQO1	0.311106	3.74e-57
PDE8A	-0.356937	7.45e-17	CSTA	0.311122	3.89e-60
RNF130	-0.355877	7.01e-30	CKB	0.311422	1.51e-100
FSD1L	-0.355872	0.000347463	SCPEP1	0.311536	8.79e-49
GNG10	-0.354179	5.96e-25	RBM8A	0.31159	5.47e-45
RAB2A	-0.353989	9.65e-27	AHCY	0.311612	2.43e-53
SMIM25	-0.353406	8.54e-21	DERL1	0.312005	1.32e-48
ANKLE2	-0.353043	4.61e-18	NDUFB6	0.312078	1.15e-52
MEF2A	-0.352861	1.35e-21	RNF149	0.312094	3.3e-56
RBMS1	-0.35202	3.95e-17	RNASEK	0.312137	2.94e-55
ZFAND5	-0.35115	2.32e-15	CD86	0.312759	2.62e-61
SKIL	-0.349467	4.64e-18	DNASE2	0.313284	6.06e-56
LIMS1	-0.347598	2.17e-15	ENPP2	0.313391	1.05e-75
C5orf51	-0.346744	1.52e-18	FUCA1	0.315676	5.26e-84
EFR3A	-0.346652	9.56e-25	HLA-DQA1	0.315886	3.31e-77
VPS13C	-0.346374	1.57e-16	TCIRG1	0.316135	9.12e-51
RNF213	-0.34396	2.55e-31	SEC11A	0.316652	1.84e-54
EML4	-0.343697	2.09e-05	LAPTM4A	0.318382	5.62e-47
BMPR2	-0.342843	2.78e-20	HIST1H2AH	0.319025	2.63e-240
B3GNT2	-0.341669	0.0263482	CEMIP	0.319196	2.98e-214
SEPTIN2	-0.341547	3.66e-29	OSTC	0.319826	6.49e-47
TCF4	-0.340705	1.72e-15	IGFLR1	0.32129	2.3e-55
NFAT5	-0.340541	4.44e-14	SERPINB1	0.321472	3.37e-77
UBR4	-0.339629	4.3e-26	ISG20	0.321893	1.01e-76
RPS6KA3	-0.339399	2.71e-18	MSR1	0.322689	7.36e-67
FAM91A1	-0.338635	4.41e-19	TLR2	0.322749	5.26e-65
MARCH7	-0.337442	4.56e-21	PSMC4	0.323276	5e-54
PRR5	-0.336788	2.92e-06	TMEM176A	0.323328	3.02e-66
LRRFIP1	-0.336715	5.28e-13	IL4I1	0.323381	2.03e-62
ARRB2	-0.33662	5.47e-20	DDX39B	0.32371	7.36e-49
PARP12	-0.336388	1.66e-25	NPM1	0.323959	5.31e-58
CEP350	-0.333939	2.21e-14	NDUFA13	0.324021	8.96e-46
RALGAPB	-0.332651	3.68e-18	CTSH	0.324328	1.1e-63
TASOR2	-0.332415	7.36e-15	SERF2	0.327145	6.89e-82
OTUD4	-0.332153	1.69e-17	TNFSF8	0.327575	1.05e-71
FKBP5	-0.331019	7.52e-13	TSPAN4	0.327682	6.01e-50
TM9SF3	-0.33093	2.13e-23	PDIA4	0.328129	9.74e-61
BRD4	-0.329913	7.59e-22	WARS	0.329322	3.78e-124
OSTF1	-0.329867	9.42e-20	HIST1H2BB	0.329414	3.91e-188
CHMP4B	-0.329374	4e-24	UQCRH	0.329685	2e-55
FAM120A	-0.328699	2.55e-20	PSME1	0.332021	7.09e-49
PCGF5	-0.327536	3.56e-17	DYNLL1	0.332078	2.7e-52
MX1	-0.327325	1.23e-81	TUBA1A	0.330132	2.75e-66
CPEB4	-0.327002	1.39e-15	SEM1	0.330244	3.3e-59
NCOA1	-0.326813	2.98e-11	CLEC4E	0.331438	8.66e-84
CSNK1A1	-0.325685	2.17e-22	GLMP	0.33153	1.25e-54
ADAR	-0.325519	8.17e-43	VIM	0.331922	1.01e-153
WAC	-0.325434	4.18e-21	APRT	0.331946	5.01e-62
PI4K2B	-0.325359	3.36e-21	TNFSF9	0.332019	9.32e-136
CDV3	-0.325231	5.35e-16	VDAC2	0.333283	1.46e-50
RC3H1	-0.323157	2.31e-18	ADA	0.333481	2.26e-65
SRRM2	-0.322001	1.24e-16	HLA-E	0.333486	2.35e-107
GSK3B	-0.321887	2.11e-17	CTSL	0.333882	3.92e-98
KMT2E	-0.321729	0.000594556	CCL2	0.334654	6.22e-165
ZBTB43	-0.32143	2.13e-15	GBP2	0.335075	2.43e-68
TPP1	-0.320058	9.6e-46	FUCA2	0.335501	2.82e-46
HTT	-0.319768	2.18e-17	SNHG29	0.335967	7.95e-57
PNRC2	-0.319501	5.48e-18	TECR	0.336094	9.84e-62
PRKAR1A	-0.319431	8.73e-22	NDUFB1	0.336408	2.62e-50
RP2	-0.318391	1.55e-14	HIST1H2BF	0.336722	3.84e-199
SPEN	-0.318082	2.64e-11	ECM1	0.336838	5.32e-64
DDX17	-0.316962	1.4e-13	LST1	0.337289	2.14e-58
TLN1	-0.31658	2.54e-35	PDIA6	0.337476	9.44e-69
DPYSL2	-0.316205	1.69e-22	ITGB2	0.338306	1.66e-113
DNAJC3	-0.315495	1.76e-13	UBB	0.339666	1.74e-72
MARCKS	-0.315219	2.67e-27	TUBB4B	0.340036	2.66e-57
WDFY3	-0.314184	5.75e-13	NCL	0.3408	7.21e-63
PTPRJ	-0.314018	1.38e-13	LAMP2	0.341962	3.05e-67
SMG1	-0.313355	8.56e-14	PPT1	0.343214	1.84e-57
IFIT5	-0.312318	5.64e-16	GTF2B	0.343342	1.03e-54
MFSD1	-0.310545	1.62e-22	ERP44	0.345167	2.35e-52
RAB12	-0.31049	3.44e-15	MRC1	0.345224	1.52e-80
GCH1	-0.310296	6.76e-23	TCN2	0.345247	1.14e-55
XAF1	-0.309617	6.62e-16	TOMM6	0.345344	4.8e-60
ABR	-0.308593	1.46e-12	ATP5PO	0.345395	2.09e-54
ITSN2	-0.30853	5.43e-17	NUCB1	0.345575	5.89e-60
ZDHHC20	-0.30593	7.83e-15	RPS24	0.34562	8.7e-78
PRKCH	-0.305704	7.41e-07	AC093484.3	0.347779	3.01e-195
RICTOR	-0.304708	3.05e-15	FP671120.7	0.349784	7.09e-164
MARCH1	-0.304293	2.63e-07	PRKCSH	0.350249	4.78e-54
FMNL2	-0.303084	0.000422959	HIST1H3C	0.350519	0
RAP1B	-0.301754	9.92e-13	TMA7	0.351238	8.2e-57
ARHGAP31	-0.320287	2.19e-09	TMEM176B	0.35131	8.51e-63
PHACTR2	-0.29921	5.8e-10	NDUFB5	0.352139	2.42e-69
SELENON	-0.298886	3.98e-10	NEDD8	0.35305	1.9e-67
ZNF292	-0.298645	4.07e-11	PSME2	0.353176	3.84e-65
MYOF	-0.298387	7.69e-07	UXT	0.353207	2.11e-65
PPP1CA	-0.297724	1.53e-14	MGST1	0.353796	4e-73
ANKFY1	-0.29757	4.81e-17	YBX1	0.353964	2.93e-94
ATF2	-0.296207	9.14e-14	HAS1	0.354298	0
SH3BGRL	-0.295943	6.22e-19	TMEM59	0.355351	2.82e-52
LILRB2	-0.295671	1.51e-10	AL662797.1	0.35714	2.38e-249
PICALM	-0.295428	7.02e-19	FCAMR	0.35759	1.02e-156
SGTB	-0.294905	3.35e-10	IL6	0.357835	2.78e-256
SEC24A	-0.294761	5.85e-07	HLA-DQA2	0.357842	1.22e-93
BMT2	-0.294105	8.97e-11	MT2A	0.358236	1.04e-121
CANX	-0.29382	5.68e-38	GPR84	0.359463	3.54e-96
MAPKAPK2	-0.293751	7.42e-10	SLIRP	0.360213	5.21e-65
PLEKHO1	-0.293213	4.65e-10	AC131944.1	0.360437	5.25e-142
HOOK3	-0.293141	7.85e-10	C15orf48	0.36217	6.29e-88
TET2	-0.29279	3.32e-10	ATP6V1F	0.362274	4.7e-58
FNBP1	-0.290637	9.89e-07	DPP7	0.362839	1.87e-54
FOXP1	-0.289634	2.6e-06	DNAJA1	0.363812	3.82e-90
FNDC3B	-0.289623	5.85e-16	SLC25A5	0.364747	8.79e-64
REEP3	-0.287264	1.62e-11	MT1M	0.366132	8.41e-154
PREX1	-0.285792	8.9e-09	VAMP8	0.366706	4.78e-59
NEK7	-0.28532	7.92e-14	SNRPG	0.367602	3.81e-71
KIAA0040	-0.28516	0.00129711	RRM2	0.367611	5.16e-231
RAB31	-0.284551	1.29e-10	CD36	0.369481	2.24e-81
TPM3	-0.284127	3.08e-33	RPL7A	0.370079	9.45e-78
DDX58	-0.284119	3.15e-11	PPA1	0.371261	5.87e-73
SSH1	-0.283496	0.00097689	CCL18	0.371676	2.85e-203
KIAA1109	-0.283384	0.000496318	TREM2	0.371949	2.47e-76
TENT4A	-0.283238	4.01e-09	TBXAS1	0.37197	3.45e-66
STAT3	-0.28218	8.01e-23	CALR	0.373093	7.32e-111
MFHAS1	-0.282086	8.14e-08	MNDA	0.373151	1.28e-67
EXOC5	-0.281998	7.67e-12	UBE2L3	0.373173	1.16e-66
STAT1	-0.281965	5.97e-19	EIF3I	0.373292	2.01e-68
PCNX1	-0.281779	0.000477991	CSF2	0.374014	2.97e-303
TXNRD1	-0.281529	0.0415134	CD37	0.374052	3.12e-73
ITPRIPL2	-0.280914	1.97e-08	SSR2	0.374466	2.1e-60
MAPK6	-0.280443	7.29e-09	ALDOA	0.374511	1.3e-62
DIP2B	-0.279888	3.97e-12	TPI1	0.375655	1.78e-91
IBTK	-0.279554	2.6e-08	RPL37	0.376308	6.16e-83
CSDE1	-0.279002	9.87e-15	HIST1H2AL	0.377219	1.75e-290
RNF10	-0.278903	4.03e-13	EMP3	0.37772	4.15e-75
STX11	-0.278541	2.51e-09	TMBIM1	0.37844	7.2e-73
XBP1	-0.277418	1.65e-07	CD163	0.378454	3.24e-102
ARID1A	-0.277335	1.21e-09	RAN	0.378997	2.55e-69
NIPBL	-0.277196	1.7e-12	EMC7	0.379748	1.57e-68
PPP2CB	-0.276558	1.23e-12	KPNA2	0.380036	1.02e-78
YTHDF3	-0.276117	5.29e-13	COPS9	0.38259	2.05e-166
LSM14A	-0.276099	2.43e-12	HLA-DMB	0.383204	1.84e-83
ZFAND3	-0.275923	1.15e-10	PSMA4	0.383486	2.64e-70
HNRNPUL1	-0.275624	1.65e-12	PSMA5	0.387222	2.73e-68
ZNF207	-0.275582	1.97e-12	ATP5F1E	0.387976	1.51e-100
PLXNC1	-0.275369	2.7e-08	SAP18	0.389269	7.51e-72
LARP4B	-0.274875	8.65e-12	PFN1	0.389698	7.48e-126
SBNO2	-0.274645	1.69e-16	TMSB10	0.389814	9.05e-162
RNF11	-0.274249	1.11e-11	HIST1H3F	0.389941	3.13e-250
BCL6	-0.274044	4.78e-07	APOBEC3A	0.391088	8.48e-130
KLF9	-0.273239	9.27e-06	COX5A	0.392607	1.32e-66
HNRNPH1	-0.27306	1e-07	GDI2	0.393694	6.92e-74
RRAGC	-0.272392	1.15e-08	MYDGF	0.393781	2.7e-73
RPL31	-0.272357	5.96e-15	NDUFAB1	0.393832	3.73e-79
CCDC88A	-0.272039	0.000488496	GSTP1	0.39673	7.7e-76
VEZF1	-0.271294	2.64e-10	HIST1H2AD	0.396981	2.32e-254
PIAS1	-0.271028	7.62e-11	ERH	0.398008	1.15e-76
KMT2D	-0.269736	8.06e-09	HCST	0.398012	8.77e-106
PNRC1	-0.268869	6.94e-15	MT1G	0.400417	1.56e-233
REST	-0.268564	6.8e-07	RPS11	0.400541	6.74e-81
BAZ2A	-0.266796	3.05e-10	CD9	0.40149	9.01e-78
TNIP1	-0.265572	2.15e-24	VIM-AS1	0.401668	4.83e-70
CCSER2	-0.263859	2.24e-09	LDHB	0.40221	6.29e-71
STAU1	-0.263099	4.29e-12	NDUFB8	0.402627	2.06e-72
RB1	-0.262967	3.06e-10	GLRX	0.40321	8.83e-84
ECPAS	-0.262754	3.72e-08	FCGR2B	0.40342	7.2e-82
PLXND1	-0.26275	6.51e-06	PLA2G4A	0.403555	4.5e-87
BCAT1	-0.261724	0.0287463	NDUFC1	0.403581	1.74e-70
NQO2	-0.261574	5.95e-05	HIST1H4B	0.404909	5.61e-195
MIER1	-0.261543	9.4e-09	MIF	0.406202	1.43e-71
RAB14	-0.261441	3.35e-12	RPS19	0.406401	3.03e-76
ARPP19	-0.261023	1.42e-11	KYNU	0.406677	3.71e-101
KIF1B	-0.260919	2.11e-09	RPL13	0.407586	3.18e-92
ARHGEF2	-0.260712	4.75e-06	C1orf54	0.408007	1.52e-140
ANO6	-0.260629	5.26e-10	RPLP0	0.408927	2.21e-106
PBRM1	-0.259952	1.16e-07	TMED9	0.409029	7.21e-69
ARL2BP	-0.259873	1.83e-06	HLA-DRB1	0.409062	1.41e-104
RUBCN	-0.259408	9.17e-06	PRCP	0.409263	6.54e-79
GOLGA4	-0.259159	5.43e-09	MMP10	0.409539	0
CHP1	-0.259107	5.39e-09	RPL34	0.41051	1.58e-80
DYRK1A	-0.259086	1.95e-08	TMEM258	0.41176	4.69e-89
POLR2A	-0.258747	1.73e-09	TRIM21	0.412974	8.48e-73
RNF145	-0.258352	1.17e-06	OASL	0.413303	3.51e-114
UBL3	-0.257923	0.000167868	BLVRA	0.413646	4.71e-79
WSB2	-0.257545	8.95e-09	SKP1	0.41405	9.23e-79
DCP2	-0.256613	9.31e-09	NDUFA11	0.414356	4.8e-72
STK24	-0.256376	2.93e-08	TLR8	0.414844	4.45e-93
HIF1A	-0.255853	4.54e-25	HK3	0.415175	4.34e-80
NDST2	-0.25514	9.44e-09	RPL36	0.417202	1.74e-79
DRAM1	-0.25508	7.14e-17	TM4SF1	0.41803	9.43e-202
MAX	-0.254753	9.57e-10	RPS27A	0.418392	3.89e-92
SIPA1L1	-0.254231	0.00014337	REEP5	0.418853	5.66e-73
CLIC4	-0.253746	4.44e-21	APOC2	0.419065	2.07e-184
MTDH	-0.253013	1.67e-09	RPL38	0.419174	4.32e-92
PTPN1	-0.2527	3.9e-07	MT1E	0.420574	3.77e-118
MTRNR2L12	-0.252549	4.06e-18	PRDX6	0.422064	4.29e-87
LRP1	-0.252507	7.68e-28	SDC4	0.422759	2.22e-130
WASF2	-0.251864	1.42e-08	PSENEN	0.423343	3.85e-108
MAP7D1	-0.251237	0.000358374	RPLP1	0.424863	2.8e-146
GRINA	-0.250825	9.51e-21	CCL8	0.426615	3.81e-174
GPX4	-0.250138	5.3e-08	SDHC	0.426857	6.2e-81
			BLVRB	0.426862	1.28e-82
			NDUFA1	0.427242	1.75e-96
			PSMD8	0.429089	4.81e-76
			LY96	0.429325	1.51e-107
			RPS18	0.42985	4.38e-105
			RPL12	0.430149	2.07e-97
			DDIT4	0.43066	5.38e-108
			NDUFB11	0.431102	4.6e-86
			GUSB	0.431438	3.56e-82
			EEF1B2	0.432541	6.73e-78
			CCL22	0.433202	0
			C3AR1	0.435941	1.66e-108
			CXCL8	0.437303	0
			ATP5MPL	0.437481	4.32e-83
			HSPA5	0.438542	1.12e-125
			NDUFB4	0.443131	8.83e-92
			HIST2H2AC	0.446396	3.73e-127
			ATP6V0E1	0.446781	7.21e-84
			OAS1	0.447525	2.14e-97
			NDUFB2	0.448047	2.56e-84
			ARF4	0.448729	1.8e-85
			HLA-DMA	0.449001	1.69e-97
			ACP5	0.452378	4.05e-137
			SH3BGRL3	0.453367	1.16e-129
			MT1H	0.453645	1.89e-266
			FADS2	0.453688	5.54e-105
			RPS23	0.456092	1.79e-108
			HIST1H2BO	0.457869	3.09e-303
			LY86	0.460183	1.19e-93
			HIST1H4E	0.46068	5.96e-196
			RPN2	0.461282	7.11e-97
			SRP14	0.461464	6.09e-97
			VSIG4	0.462302	1.29e-103
			RPL14	0.463603	4.66e-104
			RPSA	0.46426	1.15e-100
			SERPINE1	0.464412	1.38e-298
			RTCB	0.464843	2e-98
			CCL7	0.465544	5.24e-191
			MT1X	0.465757	1.72e-131
			RPL26	0.467065	4.67e-108
			AL133415.1	0.470184	4.6e-88
			ALOX5AP	0.474148	2.64e-133
			ANXA2	0.474347	2.78e-179
			IER3	0.475771	9.61e-130
			IL27	0.475832	3.22e-111
			HIST1H2AB	0.47964	0
			C5AR1	0.479975	3.05e-110
			DDOST	0.479979	7.69e-98
			RPL36A	0.480007	1.92e-103
			IFIT1	0.480077	9.82e-147
			STMN1	0.481228	6.39e-190
			MMP7	0.482633	8.67e-257
			HIST2H2BE	0.482776	3.1e-154
			ACOD1	0.482912	2.36e-120
			RPS5	0.487546	1.56e-109
			PSMB3	0.488082	4.75e-102
			RPL24	0.488747	3.36e-101
			ROMO1	0.488932	2.68e-112
			GPNMB	0.488963	1.31e-179
			CHCHD2	0.489999	8.43e-107
			OS9	0.49359	3.88e-119
			RPL5	0.495856	6.94e-100
			SLC30A4	0.497379	1.69e-130
			CCL19	0.498427	5.16e-285
			F13A1	0.499293	3.69e-158
			FCGRT	0.500528	6.05e-121
			PSMA2	0.50544	1.42e-110
			DBI	0.505535	9.32e-124
			SRGN	0.505739	7.19e-203
			C1QB	0.507523	7.16e-127
			MARCO	0.508241	3.39e-120
			CFD	0.508527	6.54e-123
			LYZ	0.509293	2.88e-166
			ATP5F1D	0.50942	1.44e-171
			S100A4	0.5103	1.8e-128
			CST3	0.510881	4.65e-213
			TPT1	0.511438	1.82e-202
			ERP29	0.511626	1.98e-109
			LGMN	0.514343	1e-169
			RPS12	0.516405	5.55e-154
			RPL10	0.517502	2.14e-148
			CCL3L1	0.517808	2.62e-235
			RPL32	0.518571	1.35e-128
			HM13	0.519868	2.68e-122
			IFI27	0.521221	1.62e-125
			ATOX1	0.52295	2.08e-105
			TUBB	0.524433	4.13e-152
			MDH1	0.524669	2.06e-108
			LGALS3	0.527015	1e-189
			CALHM6	0.529311	1.07e-132
			H2AFZ	0.533116	8.88e-151
			HLA-A	0.533165	9.46e-219
			HLA-B	0.535096	1.38e-222
			CD74	0.536497	1.46e-153
			BCAP31	0.536606	2.39e-137
			MS4A4A	0.538034	4.85e-110
			RPS15A	0.53815	6.19e-143
			SEC61G	0.538916	8.97e-127
			PGD	0.539267	9.78e-157
			TYROBP	0.539798	3.73e-207
			HIST1H1B	0.540321	0
			FABP5	0.540484	1.44e-170
			SDS	0.542101	2.52e-134
			C2	0.544837	1.44e-142
			ATP5MC2	0.544887	7.35e-120
			CD48	0.545322	1.23e-130
			NDUFA3	0.546792	4.23e-177
			HIST1H2AG	0.548698	0
			BST2	0.549748	1.44e-147
			SLC3A2	0.54982	2.9e-128
			CREG1	0.55123	2.82e-179
			SPCS1	0.551495	9.32e-132
			SPCS2	0.55568	3.08e-130
			COX6A1	0.556001	2.9e-137
			NUPR1	0.55674	2.34e-139
			PLCG2	0.557759	4.81e-124
			UQCR11	0.558765	1.75e-128
			ATP5MF	0.559814	7.37e-127
			CAPG	0.564041	2.85e-200
			SLAMF1	0.564629	5.07e-176
			PLD3	0.56623	3.22e-216
			AL355075.4	0.570052	1.72e-146
			HEXA	0.577741	5.69e-133
			HIST1H3D	0.582161	1.98e-292
			TXN	0.584749	3.21e-198
			RPL10A	0.588888	3.17e-140
			HAMP	0.591214	7.7e-291
			IL10	0.591949	3.65e-181
			TSPO	0.592284	2.82e-146
			MGST3	0.594379	1.02e-145
			PILRA	0.594718	1.54e-138
			ATP5MD	0.596245	1.78e-144
			IFITM1	0.596532	1.17e-154
			TMBIM6	0.596827	5.12e-210
			RPL23A	0.598312	5.79e-139
			NDUFB9	0.600555	3.05e-158
			RPS9	0.602053	1.17e-149
			PSAP	0.603057	6.55e-268
			IL1B	0.607813	2.36e-259
			IGSF6	0.608072	2.68e-148
			HMOX1	0.609782	1.42e-168
			THBS1	0.610656	0
			NOP10	0.610826	4.7e-214
			TM9SF2	0.61146	5.54e-142
			HSP90AB1	0.612789	3.64e-171
			ELOB	0.614168	3.06e-153
			TNF	0.615073	3.39e-282
			EIF4A1	0.618879	6.34e-194
			CCL3	0.620581	8.48e-241
			C1QC	0.625319	1.55e-175
			UQCRB	0.625945	9.56e-158
			SPP1	0.627227	1.74e-182
			CXCL11	0.627681	2.64e-173
			IFI6	0.633628	2.92e-210
			HIST1H2BJ	0.637054	0
			SSR4	0.640215	1.01e-164
			ANGPTL4	0.641651	9.95e-174
			ANXA1	0.642483	4.19e-205
			ATP6V0B	0.643227	3.58e-149
			CD14	0.648604	1.06e-168
			CCL4	0.649085	3.51e-244
			CCL5	0.651535	4.15e-251
			HIST1H4H	0.658011	1.5e-267
			COX7A2	0.664181	3.83e-168
			EIF1	0.665992	1.46e-225
			IDO1	0.672549	4.05e-219
			CXCL2	0.673331	0
			HLA-DPB1	0.673857	1.07e-171
			ARPC3	0.680598	1.89e-185
			TIMP1	0.681603	7.82e-210
			RPS8	0.682511	8.28e-204
			MMP1	0.6879	0
			HLA-DRB5	0.687914	8.42e-177
			MMP9	0.690762	1.34e-222
			DAD1	0.692645	3.54e-185
			BCL2A1	0.699654	3.98e-203
			COX8A	0.703054	5.21e-192
			CXCL1	0.705656	0
			PLTP	0.706919	5.36e-195
			CXCL3	0.707168	0
			RPS21	0.707996	3.33e-195
			SERPINB2	0.708202	9.39e-211
			AC011603.2	0.718417	1.72e-202
			CPVL	0.725734	7.01e-177
			COX7B	0.728044	8.99e-204
			HIST1H3H	0.728468	0
			RPS14	0.74041	7.72e-213
			NDUFA4	0.744544	9.29e-192
			NPC2	0.745441	1.519202359E-320
			COX6C	0.746626	9.07e-209
			S100A11	0.754929	2.99e-288
			IL23A	0.755591	0
			HLA-DPA1	0.757497	3.11e-210
			CCL20	0.757845	1.59e-228
			B2M	0.75791	0
			POLR2L	0.758632	3.35e-217
			HLA-DRA	0.767208	5.55e-232
			HIST1H2AE	0.770094	0
			S100A6	0.776651	1.54e-264
			CCR7	0.780467	1.76e-208
			C1QA	0.785073	5.53e-257
			OST4	0.787408	1.98e-239
			PRDX1	0.789609	1.17e-260
			RPL17	0.79831	4.53e-223
			HIST1H4C	0.809154	0
			PPIB	0.812948	8.68e-238
			S100A9	0.822687	1.73e-241
			FAU	0.826074	9.28e-248
			HIST1H1E	0.828609	0
			PPIA	0.829592	1.91e-292
			TAGLN2	0.832505	6.49e-251
			AIF1	0.847952	1.2e-253
			GSTO1	0.873577	1e-258
			PTX3	0.887514	1.47e-247
			LGALS1	0.894548	0
			CTSC	0.900095	1.01e-269
			CYBA	0.915167	0
			APOE	0.921287	0
			CSTB	0.930844	0
			MYL6	0.932631	0
			APOC1	0.942116	1.83e-277
			RPL39	0.970187	0
			CCL4L2	0.979113	0
			RPS29	0.980603	1.62e-296
			UBA52	0.988804	0
			RNASE1	0.993617	0
			TNFAIP6	0.999815	0
			COX5B	1.01156	0
			RPS26	1.03729	0
			IFI30	1.06453	0
			HIST1H3B	1.07297	0
			RPL41	1.16411	0
			S100A10	1.22292	0
			RMRP	1.3315	0
			AL138963.4	1.35681	0
			FCER1G	1.61303	0
			AL627171.2	2.34291	0
Cluster 36h
Downregulated			Upregulated
Gene	Avg. log2 Fold Change	Adjusted P-value	Gene	Avg. log2 Fold Change	Adjusted P-value
MT-ND4L	-1.80875	-1.80875	NDUFB9	0.250072	2.65e-10
MT-ND4	-1.74675	-1.74675	OAZ1	0.250868	2.39e-26
MT-ATP6	-1.53161	-1.53161	PILRA	0.250934	2.74e-10
MT-ND5	-1.46496	-1.46496	TMBIM1	0.251301	4.03e-18
MT-ND2	-1.46423	-1.46423	SPCS1	0.253235	3.26e-09
MT-ND6	-1.45897	-1.45897	HIST1H3H	0.255565	4.17e-62
MT-ND1	-1.43871	-1.43871	RPS27A	0.25626	4.59e-16
MT-CO3	-1.16873	-1.16873	C1QB	0.256702	1.03e-33
MT-CO1	-0.887572	-0.887572	ACP5	0.257095	4.62e-43
MT-CO2	-0.696096	-0.696096	RPN2	0.257806	4.58e-14
SAT1	-0.612169	-0.612169	COX6A1	0.258341	4.02e-17
MT-ATP8	-0.588205	-0.588205	PFN1	0.258346	1.15e-34
OGFRL1	-0.506367	-0.506367	RPL36A	0.260441	1.95e-14
TMEM123	-0.47793	-0.47793	ATP5MC2	0.2605	1.05e-07
WTAP	-0.474321	-0.474321	MGST3	0.261836	1.33e-06
MT-CYB	-0.459336	-0.459336	RPL38	0.261854	2.75e-19
ID2	-0.453442	-0.453442	HLA-E	0.263452	9.26e-43
JUNB	-0.45162	-0.45162	MMP1	0.268099	1.49e-148
HS6ST1	-0.439909	-0.439909	OS9	0.268518	7.65e-17
GATM	-0.42774	-0.42774	HIST1H4H	0.269269	1.76e-28
ATP13A3	-0.423213	-0.423213	CTSH	0.269556	1.88e-21
EREG	-0.419473	-0.419473	EMP3	0.272156	1.42e-20
ARAP2	-0.418357	-0.418357	NUPR1	0.274162	7.97e-38
TMSB4X	-0.407563	-0.407563	RPL12	0.2744	4.81e-21
VMP1	-0.403395	-0.403395	SKP1	0.275352	8.03e-17
NCOA1	-0.39916	-0.39916	ERP29	0.276205	3.61e-08
RHOU	-0.397389	-0.397389	HLA-C	0.279154	6.74e-53
DICER1	-0.397064	-0.397064	IFI27	0.27972	4.22e-24
RNF213	-0.387479	-0.387479	RPL14	0.279752	1.19e-23
BCL3	-0.386206	-0.386206	SH3BGRL3	0.279815	2.93e-35
STARD4	-0.383267	-0.383267	RPL26	0.28086	3.45e-20
ASAP1	-0.379323	-0.379323	FCGRT	0.282564	2.52e-22
MAPK1	-0.377905	-0.377905	S100A4	0.283554	2.01e-29
HIPK3	-0.376766	-0.376766	ELOB	0.283562	5.9e-11
KDM7A	-0.374829	-0.374829	YBX1	0.285497	8.41e-37
ZMIZ1	-0.373269	-0.373269	MS4A4A	0.286009	3.42e-13
CEBPB	-0.372015	-0.372015	RPLP0	0.287797	1.56e-29
XIAP	-0.36983	-0.36983	CHCHD2	0.290162	1.08e-16
WNK1	-0.369478	-0.369478	CD44	0.291335	2.02e-62
FEM1C	-0.368375	-0.368375	IGSF6	0.291889	9.07e-17
LCOR	-0.366864	-0.366864	HM13	0.29343	4.64e-27
MDFIC	-0.366501	-0.366501	MARCO	0.295464	2.91e-25
PRR5	-0.3662	-0.3662	UQCR11	0.29619	1.51e-10
MACF1	-0.364965	-0.364965	SERPINB2	0.296476	4.55e-87
MED13	-0.364693	-0.364693	ATP6V0E1	0.297552	2.19e-19
MEF2A	-0.364217	-0.364217	SEC61G	0.297945	1.09e-14
ERBIN	-0.364182	-0.364182	RPL10A	0.298128	4.79e-18
GNA13	-0.363646	-0.363646	SRP14	0.299272	2.21e-25
ZFAND5	-0.361967	-0.361967	AC011603.2	0.299459	6.95e-15
NABP1	-0.359389	-0.359389	DBI	0.299767	5.92e-26
TANK	-0.359115	-0.359115	CFD	0.300702	5.85e-26
BRD4	-0.355193	-0.355193	IFITM1	0.303327	8.71e-15
RPS6KA3	-0.353842	-0.353842	ATP5MF	0.30899	2.42e-13
MDM2	-0.353557	-0.353557	PLCG2	0.310376	7.68e-13
LYN	-0.352735	-0.352735	COX7A2	0.310424	2.62e-12
SAMD9	-0.351948	-0.351948	RTCB	0.312443	8.03e-20
ITSN2	-0.351024	-0.351024	RPL32	0.315052	1.78e-28
NCOR2	-0.350624	-0.350624	TUBB	0.315418	1.13e-42
ENTPD7	-0.348476	-0.348476	RPS23	0.316763	1.07e-32
EIF4G2	-0.348259	-0.348259	OAS1	0.321436	1.16e-28
WSB2	-0.347275	-0.347275	SDS	0.321742	4.16e-47
RALGAPB	-0.347147	-0.347147	ICAM1	0.321982	6.23e-70
RAB5A	-0.345514	-0.345514	TM9SF2	0.322401	6.84e-16
SETX	-0.34445	-0.34445	CD48	0.322659	5.35e-29
ZFYVE16	-0.344097	-0.344097	TIMP1	0.322707	1.3e-71
CPEB2	-0.343613	-0.343613	CALR	0.323014	2.53e-55
CLIP1	-0.342914	-0.342914	HLA-DRB5	0.325651	4.28e-23
BMP2K	-0.342907	-0.342907	SSR4	0.326206	1.3e-17
TMED2	-0.342252	-0.342252	HIST1H2AE	0.328665	6.31e-57
RYBP	-0.341496	-0.341496	BST2	0.330032	8.28e-31
CEBPD	-0.340957	-0.340957	SLAMF7	0.330328	2.55e-76
SKIL	-0.340661	-0.340661	DAD1	0.331027	3.57e-17
DENND5A	-0.340456	-0.340456	RPLP1	0.331637	5.14e-55
FNIP2	-0.340228	-0.340228	MT2A	0.338425	9.68e-82
UBL3	-0.339994	-0.339994	CCL20	0.340714	6.03e-65
CDV3	-0.337495	-0.337495	NDUFA4	0.341227	1.02e-20
FYB1	-0.337431	-0.337431	RPS21	0.342115	1.34e-22
LSM14A	-0.337105	-0.337105	RPS15A	0.342829	5.96e-36
FAM20A	-0.336736	-0.336736	CD163	0.344116	2.82e-60
ETV6	-0.336181	-0.336181	IFIT1	0.344835	6.96e-54
WSB1	-0.336079	-0.336079	PGD	0.346088	1.23e-37
FSD1L	-0.335872	-0.335872	CPVL	0.349092	4e-23
TAOK1	-0.33484	-0.33484	CCL3	0.34954	1.62e-108
TFEC	-0.334201	-0.334201	TSPO	0.351832	6.92e-24
FOXP1	-0.332942	-0.332942	HIST1H1E	0.352842	7.13e-59
NAV1	-0.33178	-0.33178	COX7B	0.353865	7.33e-22
HELZ	-0.331482	-0.331482	PSMA2	0.356334	1.78e-29
CCDC88A	-0.331174	-0.331174	HIST1H3B	0.356487	8.23e-187
RNF11	-0.330742	-0.330742	CREG1	0.358025	2.27e-47
JAK2	-0.330715	-0.330715	HEXA	0.358297	9.67e-25
NF1	-0.330707	-0.330707	HSP90AB1	0.359875	8.65e-40
LARP4B	-0.330043	-0.330043	ARPC3	0.360054	4.25e-29
IRF4	-0.327266	-0.327266	CD14	0.360713	1.37e-44
ZEB2	-0.32707	-0.32707	ATP6V0B	0.36118	1.26e-22
TOR1AIP2	-0.326275	-0.326275	CXCL11	0.362122	1.83e-57
JMJD1C	-0.325352	-0.325352	HMOX1	0.363529	7.92e-50
C5orf51	-0.32529	-0.32529	LYZ	0.36524	7.93e-73
FYTTD1	-0.325013	-0.325013	RPL10	0.366107	2.46e-45
ZFX	-0.324558	-0.324558	HSPA5	0.370837	6.06e-71
C6orf62	-0.324244	-0.324244	ACOD1	0.374091	1.68e-57
INHBA	-0.324148	-0.324148	BCAP31	0.383134	1.91e-37
MAP4K4	-0.32285	-0.32285	HLA-DPB1	0.384117	3.71e-34
TASOR2	-0.322232	-0.322232	ANXA2	0.384305	8.34e-77
ACTR2	-0.321476	-0.321476	SLAMF1	0.386226	7.78e-68
NFKB1	-0.321342	-0.321342	WARS	0.387195	7.96e-112
ATF2	-0.32115	-0.32115	CTSL	0.387425	1.49e-91
CPEB4	-0.319285	-0.319285	ANGPTL4	0.388326	2.09e-55
LIMS1	-0.319068	-0.319068	HIST1H4C	0.397937	4.08e-52
SPEN	-0.319012	-0.319012	RPS12	0.401142	1.11e-56
EML4	-0.318995	-0.318995	RPS9	0.406039	1.94e-42
RBM47	-0.318626	-0.318626	POLR2L	0.408418	1.35e-27
PHACTR2	-0.318135	-0.318135	TMSB10	0.414712	6.43e-112
EIF2AK2	-0.31711	-0.31711	OST4	0.415278	4.77e-31
USP9X	-0.316234	-0.316234	COX6C	0.416425	1.54e-38
SLC41A2	-0.316136	-0.316136	CCL4	0.417886	8.81e-125
YTHDF3	-0.315753	-0.315753	COX8A	0.423656	2.44e-35
TET2	-0.315738	-0.315738	TMBIM6	0.426411	1.8e-67
SSH1	-0.315681	-0.315681	LGALS3	0.427771	9.11e-96
PARP14	-0.315244	-0.315244	TPT1	0.428035	2.29e-100
SLFN5	-0.314884	-0.314884	TYROBP	0.428544	3.95e-80
TBC1D9	-0.314804	-0.314804	C1QC	0.429842	6.38e-67
NEK7	-0.314395	-0.314395	EIF1	0.430507	1.01e-67
USP24	-0.313766	-0.313766	EIF4A1	0.431634	8.12e-64
LRRFIP1	-0.313442	-0.313442	CAPG	0.431786	1.37e-79
WAC	-0.31159	-0.31159	LGMN	0.435622	5.63e-94
TRIP12	-0.31154	-0.31154	ANXA1	0.439134	3.42e-88
HIVEP2	-0.311516	-0.311516	BCL2A1	0.439216	9.07e-58
DMXL2	-0.311428	-0.311428	RPS14	0.439915	1.29e-44
RC3H2	-0.310291	-0.310291	HLA-DPA1	0.44005	4.34e-62
MAX	-0.310129	-0.310129	RPS8	0.441269	6.17e-62
MGAT4A	-0.309903	-0.309903	IFI6	0.442568	2.41e-70
CYLD	-0.309812	-0.309812	PLD3	0.443965	1.3e-91
GSK3B	-0.30965	-0.30965	CCR7	0.45134	1.79e-90
RICTOR	-0.309318	-0.309318	FAU	0.451733	5.07e-49
SOS1	-0.30927	-0.30927	SRGN	0.457242	2.21e-104
ELK4	-0.308806	-0.308806	COX5B	0.458353	1.94e-36
DYRK3	-0.308588	-0.308588	RPL17	0.460996	1.76e-39
DYRK1A	-0.30841	-0.30841	CST3	0.462125	5.52e-111
PTPRA	-0.307803	-0.307803	AIF1	0.463138	1.43e-50
EP300	-0.306902	-0.306902	PPIB	0.468022	1.45e-52
KIF1B	-0.30662	-0.30662	IDO1	0.468243	5.84e-79
PIAS1	-0.306472	-0.306472	HLA-A	0.479202	3.98e-124
DIP2B	-0.306417	-0.306417	HLA-DRA	0.480483	6.79e-90
IBTK	-0.306301	-0.306301	TAGLN2	0.484089	7.09e-59
ITPRIPL2	-0.306141	-0.306141	CD74	0.484205	7.53e-100
PRDM2	-0.30577	-0.30577	S100A9	0.484996	1.29e-69
DENND1B	-0.305516	-0.305516	GPNMB	0.486355	5.26e-128
ZNF292	-0.305236	-0.305236	APOC1	0.49738	1.57e-90
SHOC2	-0.305021	-0.305021	S100A6	0.497612	5.57e-87
RAB14	-0.303743	-0.303743	PSAP	0.50258	5.16e-144
SIPA1L1	-0.303705	-0.303705	GSTO1	0.518982	1.76e-54
DDX3X	-0.30359	-0.30359	RPS29	0.527853	3.34e-66
MARCH7	-0.303096	-0.303096	PPIA	0.536084	2.34e-93
MIER1	-0.302011	-0.302011	PTX3	0.536185	1.2e-102
FAM91A1	-0.301692	-0.301692	C1QA	0.538479	4.06e-94
RERE	-0.301207	-0.301207	HLA-B	0.539886	3.84e-156
MYO5A	-0.300363	-0.300363	PRDX1	0.550057	1.69e-97
ARID1A	-0.300339	-0.300339	SPP1	0.565093	1.15e-126
AFF4	-0.299848	-0.299848	NPC2	0.569123	3.09e-128
PPP1CA	-0.299256	-0.299256	CYBA	0.579262	5.65e-91
OTUD4	-0.298441	-0.298441	RPL39	0.590511	1.41e-89
HIPK1	-0.29819	-0.29819	TXN	0.592411	1.48e-155
OSTF1	-0.298015	-0.298015	S100A11	0.592473	8.29e-138
KMT2E	-0.298012	-0.298012	LGALS1	0.613534	8.6e-123
NAA50	-0.297467	-0.297467	UBA52	0.622037	4.15e-105
PHF20L1	-0.297423	-0.297423	CTSC	0.631075	8.35e-101
PROSER1	-0.29697	-0.29697	RPS26	0.634473	5.33e-101
BMT2	-0.296572	-0.296572	MYL6	0.636889	1.89e-126
PDE8A	-0.296318	-0.296318	MMP9	0.645793	4.25e-157
KAT6A	-0.296161	-0.296161	CCL5	0.653051	1.29e-187
ATP11B	-0.295325	-0.295325	B2M	0.653518	3.1e-195
NUP58	-0.295205	-0.295205	CCL4L2	0.672845	1.53e-157
ATP11A	-0.295151	-0.295151	TNFAIP6	0.68652	1.63e-138
PRKCH	-0.294644	-0.294644	RNASE1	0.722522	2.62e-156
IQSEC1	-0.294501	-0.294501	AL138963.4	0.753267	1.2e-123
TAB2	-0.294221	-0.294221	S100A10	0.764192	3.01e-141
KCTD20	-0.293966	-0.293966	CSTB	0.81353	1.88e-225
RAB6A	-0.293852	-0.293852	RPL41	0.834213	5.75e-194
CUL1	-0.293601	-0.293601	APOE	0.881669	4.3e-242
RHOQ	-0.293303	-0.293303	IFI30	0.93632	5.8e-254
PABPC1	-0.293146	-0.293146	FCER1G	1.15723	5.02e-259
MFHAS1	-0.292923	-0.292923	RMRP	1.1815	2.03e-279
REEP3	-0.292922	-0.292922	AL627171.2	2.18248	0
QKI	-0.292535	-0.292535
DOT1L	-0.292035	-0.292035
UHMK1	-0.291762	-0.291762
MED13L	-0.291662	-0.291662
BEST1	-0.291472	-0.291472
PLEKHA2	-0.291445	-0.291445
C9orf72	-0.291012	-0.291012
IFI44	-0.290744	-0.290744
ZBTB43	-0.290644	-0.290644
DCP2	-0.290043	-0.290043
ATMIN	-0.28983	-0.28983
NRIP1	-0.289816	-0.289816
RUNX1	-0.289308	-0.289308
SDC2	-0.289066	-0.289066
SERPINB9	-0.288831	-0.288831
GASK1B	-0.288711	-0.288711
MAPK6	-0.288601	-0.288601
PPARD	-0.288363	-0.288363
PAPOLA	-0.288071	-0.288071
ATF4	-0.287774	-0.287774
DNAJC10	-0.287554	-0.287554
PTPN11	-0.286899	-0.286899
CHD8	-0.286267	-0.286267
CDC42SE2	-0.286018	-0.286018
CHFR	-0.285859	-0.285859
CREBBP	-0.285831	-0.285831
CASC4	-0.285732	-0.285732
HOOK3	-0.28559	-0.28559
ARPP19	-0.285533	-0.285533
CUX1	-0.285328	-0.285328
RALGDS	-0.285322	-0.285322
SEMA3C	-0.284916	-0.284916
KLF9	-0.284661	-0.284661
PLEKHM3	-0.284289	-0.284289
IL10RB	-0.283889	-0.283889
ARF6	-0.28331	-0.28331
SGTB	-0.283279	-0.283279
PPP1R12A	-0.283188	-0.283188
FEM1B	-0.283082	-0.283082
SRCAP	-0.281956	-0.281956
ZDHHC20	-0.281777	-0.281777
MBNL1	-0.281423	-0.281423
CIAO2A	-0.281391	-0.281391
PPDPF	-0.281341	-0.281341
NIPBL	-0.281308	-0.281308
BPTF	-0.280862	-0.280862
FNIP1	-0.280835	-0.280835
AC083837.1	-0.279911	-0.279911
FNBP1	-0.279345	-0.279345
MMP24OS	-0.279128	-0.279128
SREK1	-0.278885	-0.278885
PREX1	-0.278822	-0.278822
BCAT1	-0.278782	-0.278782
TRANK1	-0.27874	-0.27874
ARPC5	-0.278673	-0.278673
SAMD4A	-0.278623	-0.278623
SMCHD1	-0.278225	-0.278225
AKAP13	-0.278115	-0.278115
GRB2	-0.277589	-0.277589
VEZF1	-0.277388	-0.277388
ELL2	-0.277121	-0.277121
KMT2D	-0.276544	-0.276544
KLC1	-0.27599	-0.27599
PPP3CA	-0.275922	-0.275922
RAB21	-0.275695	-0.275695
SAMD9L	-0.275482	-0.275482
KDM5A	-0.275326	-0.275326
CCSER2	-0.275315	-0.275315
LARP1	-0.274996	-0.274996
API5	-0.274863	-0.274863
RC3H1	-0.274662	-0.274662
PRRC2C	-0.274067	-0.274067
CCDC117	-0.273992	-0.273992
PPP1CB	-0.273726	-0.273726
TENT4A	-0.273404	-0.273404
IFI44L	-0.273033	-0.273033
APLP2	-0.272826	-0.272826
FAM49B	-0.272714	-0.272714
HECTD1	-0.272597	-0.272597
PPP2CB	-0.272315	-0.272315
AC016831.7	-0.271972	-0.271972
NTAN1	-0.271382	-0.271382
TENT5A	-0.271338	-0.271338
MYO10	-0.271292	-0.271292
CDK17	-0.270876	-0.270876
TSC22D2	-0.270042	-0.270042
JAK1	-0.270024	-0.270024
YBX3	-0.269823	-0.269823
AFF1	-0.269422	-0.269422
ERO1A	-0.269207	-0.269207
BIRC6	-0.268371	-0.268371
UBE2J1	-0.268243	-0.268243
RNF19A	-0.268099	-0.268099
ARID5B	-0.267981	-0.267981
TLNRD1	-0.267918	-0.267918
ICE1	-0.267837	-0.267837
RUBCNL	-0.267759	-0.267759
ARHGAP5	-0.267578	-0.267578
FAM120A	-0.26746	-0.26746
CBX4	-0.267444	-0.267444
TRRAP	-0.267341	-0.267341
CAPN2	-0.267316	-0.267316
NT5C2	-0.266546	-0.266546
ARIH1	-0.26649	-0.26649
ANKIB1	-0.266234	-0.266234
CREBRF	-0.266178	-0.266178
NCOA3	-0.265635	-0.265635
HNRNPUL1	-0.265214	-0.265214
FMNL2	-0.264724	-0.264724
CDC27	-0.264651	-0.264651
RAPGEF1	-0.26462	-0.26462
GOLPH3	-0.264558	-0.264558
GABARAPL2	-0.264115	-0.264115
HUWE1	-0.26407	-0.26407
DDX60L	-0.263516	-0.263516
PANK3	-0.263326	-0.263326
EGLN1	-0.262882	-0.262882
DOCK8	-0.262724	-0.262724
UBE2D2	-0.262467	-0.262467
LTBR	-0.26229	-0.26229
TMEM248	-0.262258	-0.262258
SEC24B	-0.262164	-0.262164
USP12	-0.262081	-0.262081
DTX3L	-0.261892	-0.261892
SON	-0.261738	-0.261738
MORC3	-0.261531	-0.261531
MTRNR2L12	-0.261435	-0.261435
WDFY3	-0.261006	-0.261006
SLC25A24	-0.260445	-0.260445
PLXND1	-0.260113	-0.260113
ELK1	-0.259591	-0.259591
NQO2	-0.259467	-0.259467
KDM6A	-0.259123	-0.259123
GNAI2	-0.258659	-0.258659
ZNFX1	-0.258474	-0.258474
ZFP91	-0.258426	-0.258426
RAB2A	-0.258125	-0.258125
KDM5C	-0.258074	-0.258074
ARHGAP21	-0.258069	-0.258069
VPS13D	-0.257819	-0.257819
RNF19B	-0.257593	-0.257593
GNB1	-0.25755	-0.25755
GPBP1	-0.257451	-0.257451
PHC3	-0.25738	-0.25738
USP34	-0.257257	-0.257257
CCNC	-0.257183	-0.257183
GNG10	-0.257157	-0.257157
ZFAND3	-0.256993	-0.256993
PPM1K	-0.256726	-0.256726
DSE	-0.256653	-0.256653
CEP350	-0.256616	-0.256616
UGCG	-0.256534	-0.256534
AGPAT3	-0.256371	-0.256371
ARHGAP31	-0.256316	-0.256316
STARD13	-0.255924	-0.255924
NBN	-0.25582	-0.25582
DOCK4	-0.255726	-0.255726
POGZ	-0.255415	-0.255415
RAB12	-0.255085	-0.255085
ZDHHC5	-0.255003	-0.255003
USP32	-0.254844	-0.254844
EXOC5	-0.2547	-0.2547
MIIP	-0.254623	-0.254623
RUBCN	-0.25458	-0.25458
ZHX2	-0.254424	-0.254424
UBP1	-0.253957	-0.253957
TRIO	-0.253655	-0.253655
ARL2BP	-0.253592	-0.253592
AKIRIN2	-0.253481	-0.253481
ARHGAP4	-0.253463	-0.253463
PRPF4B	-0.253209	-0.253209
ZFR	-0.252888	-0.252888
RSRP1	-0.252434	-0.252434
SAV1	-0.252303	-0.252303
LDLRAD3	-0.25226	-0.25226
GNAS	-0.252239	-0.252239
DCTN1	-0.251325	-0.251325
ABHD12	-0.251115	-0.251115
RLIM	-0.251033	-0.251033
RNF10	-0.250875	-0.250875
IPMK	-0.250293	-0.250293
XPO6	-0.250201	-0.250201
AAK1	-0.250066	-0.250066
Cluster 46h
Downregulated			Upregulated
Gene	Avg. log2 Fold Change	Adjusted P-value	Gene	Avg. log2 Fold Change	Adjusted P-value
CXCL8	-2.42609	1.11e-51	DENND1B	0.251396	9.25e-06
THBS1	-1.5261	3.42e-40	C6orf62	0.251638	5.23e-12
CCR7	-1.49297	1.21e-105	CASC4	0.252122	5.64e-13
HIST1H3B	-1.39031	1.15e-40	ERN1	0.252165	1.96e-17
AL627171.2	-1.38147	3.71e-20	ADGRE2	0.255489	0.000259666
CCL4L2	-1.25808	2.26e-70	NOD2	0.255509	2.85e-10
CXCL3	-1.2499	1.15e-28	GNA13	0.255765	2.85e-16
HIST1H3C	-1.11175	1.75e-19	RIC1	0.256144	8.33e-09
IRF4	-1.09335	1.38e-71	IFNAR1	0.256379	5.14e-12
CXCL1	-1.08658	2.41e-37	RBMS2	0.256821	6.9e-14
CKB	-1.03571	1.37e-69	SOS1	0.25765	4.31e-11
PTGS2	-0.998606	2.24e-33	EHBP1L1	0.258256	6.58e-12
INHBA	-0.940917	2.61e-40	B4GALT1	0.258536	2.88e-15
MT1G	-0.92472	3.43e-24	CSF2RB	0.258805	0.00371332
G0S2	-0.880697	3.18e-54	WASHC4	0.260959	3.65e-20
CCL4	-0.862651	4.7e-22	MLKL	0.261253	1.64e-16
APOC1	-0.845929	1.25e-47	STX11	0.262115	2.2e-12
TRAF1	-0.839036	2.94e-94	SLCO2B1	0.263172	2.55e-14
IL23A	-0.819485	6.57e-30	COLEC12	0.26363	2.23e-12
TNFRSF9	-0.815311	1.78e-71	BRI3	0.264226	6e-12
AC131944.1	-0.80405	2.47e-26	TCF4	0.265466	1.6e-16
EREG	-0.801765	2.71e-26	TLR1	0.266867	1.44e-12
LAMP3	-0.788277	2.58e-65	NADK	0.267186	3.07e-12
FABP5	-0.769368	7.99e-47	LILRA6	0.27012	2.11e-11
LPL	-0.73913	3.92e-29	SNX20	0.271335	2.35e-16
CYP27B1	-0.738336	6.45e-57	TPP1	0.272827	2.36e-33
SERPINE1	-0.727731	1.37e-27	TANK	0.273252	2.35e-12
SPP1	-0.711917	4.8e-26	FMR1	0.274826	3.06e-19
CCL20	-0.698455	5.71e-36	NPC1	0.275725	1.63e-07
NR4A3	-0.69346	3.53e-37	CD14	0.275951	1.09e-08
MT1H	-0.687365	8.96e-18	XPO6	0.277562	6.39e-13
CCL5	-0.679626	8.98e-71	ABCA1	0.278349	1.01e-23
IL10	-0.670871	4.2e-35	CD38	0.279182	6.4e-14
CXCL2	-0.665715	3.04e-05	CTSZ	0.279926	1.39e-22
CHI3L1	-0.65573	2.06e-14	AHR	0.280312	1.33e-11
CXCL9	-0.655612	5.92e-25	RAB8B	0.280557	2.99e-18
RMRP	-0.645045	4.85e-23	APOL6	0.281209	2.65e-29
CCL3L1	-0.634399	7.5e-09	CD209	0.281346	2.87e-09
BIRC3	-0.631499	6.73e-29	C3AR1	0.281507	6.63e-15
BCL2A1	-0.60675	5.41e-51	CD93	0.282644	0.00388383
RGS16	-0.603665	2.7e-13	RNF19B	0.283049	2.8e-16
SDC4	-0.601388	2.96e-38	HSPA6	0.284091	2.09e-18
HIST1H2AG	-0.600643	2.7e-15	OGFR	0.286735	1.28e-17
IL1B	-0.594275	0.0238238	GNB4	0.286997	2.12e-24
FBP1	-0.581728	2.24e-34	CMPK2	0.28772	1.82e-26
H2AFZ	-0.579878	1.15e-28	CSF3R	0.288405	1.1e-07
HIST1H2AD	-0.576575	1.35e-09	PLEKHA2	0.289269	8.04e-14
RASSF5	-0.576131	3.82e-30	PLEKHF2	0.289276	3.66e-16
HIST1H3H	-0.571729	1.12e-16	ABHD17C	0.290426	2.04e-28
REL	-0.565086	3.2e-26	ETV5	0.290802	9.89e-17
TXN	-0.546571	1.25e-38	RNF145	0.290881	2.93e-13
MMP7	-0.534722	7.58e-08	MX1	0.292208	2.82e-55
CD83	-0.534237	1.51e-36	STOM	0.292261	6.27e-29
ADAMTS4	-0.532895	2.96e-26	CHSY1	0.293303	4.78e-15
DUSP2	-0.532394	3.71e-17	LAIR1	0.293516	6.13e-22
FSCN1	-0.531652	1.95e-19	HELZ2	0.295238	6.17e-41
CCL22	-0.512369	1.53e-10	RUBCN	0.296219	1.96e-18
HIST1H4C	-0.504333	1.23e-20	LACC1	0.296783	7.52e-22
STAT5A	-0.502208	6.9e-43	HS6ST1	0.297089	0.00167914
FCER1G	-0.490622	1.35e-06	ZEB2	0.297188	5.94e-22
RPL41	-0.486144	5.77e-26	GRB2	0.29809	1.03e-20
TIMP3	-0.482302	8.49e-14	SSTR2	0.29948	0.00283806
GSN	-0.474568	6.17e-21	SPI1	0.299498	1.46e-11
PPP1R15B	-0.474481	2.13e-26	SPTLC2	0.299939	7.43e-16
FSD1L	-0.470407	4.3e-23	LILRA5	0.302798	4.45e-11
LGALS3	-0.469257	3.06e-30	CTSL	0.303309	2.89e-19
TUBB	-0.469212	1.67e-24	TNFRSF21	0.30362	0.00665919
MMP9	-0.465834	1.07e-20	IFNGR2	0.303846	1.78e-12
ETV3	-0.459565	6.33e-26	RBMS1	0.304236	7.7e-18
HIST1H2BJ	-0.455027	6.28e-13	STAT1	0.304941	2.23e-34
HIST1H1E	-0.453729	1.61e-05	IL1RN	0.305084	2.16e-19
UBA52	-0.442261	4.32e-25	NCF1	0.305096	9.71e-09
HIST1H4E	-0.441155	2.87e-10	NOTCH2	0.307346	9.19e-16
BASP1	-0.43781	7.18e-35	PLEKHO1	0.308003	1.58e-17
PRDX1	-0.436767	1.07e-23	PRDM1	0.308855	0.00226855
HIST1H2AL	-0.434513	1.57e-10	SIPA1L1	0.309596	5.12e-12
TNFSF15	-0.434064	2.37e-17	FPR3	0.309739	1.38e-12
EIF1	-0.433188	1.93e-33	BMPR2	0.31045	9.83e-21
IRF8	-0.431889	3.31e-09	GCH1	0.312666	8.03e-33
PPIA	-0.431252	2.33e-27	HAVCR2	0.313936	1.14e-18
HMGN2	-0.425506	1.19e-20	ACSL1	0.316387	3.49e-15
HMGB1	-0.420774	1.01e-20	PREX1	0.316782	1.77e-15
SH3BGRL3	-0.419627	5.16e-27	FPR2	0.317876	1.18e-15
HIST1H4B	-0.418933	2.27e-07	MYD88	0.317988	4.71e-21
CSTB	-0.417088	1.14e-25	EML4	0.318648	9.59e-07
RPL36A	-0.416527	2.82e-25	IPMK	0.320461	3.24e-12
S100A11	-0.416111	1.66e-25	KIAA1109	0.321061	8.97e-20
RPS26	-0.411464	1.83e-18	MT-CO1	0.321153	1.51e-33
P2RX7	-0.410027	1.22e-21	SLA	0.322725	4.11e-16
RPS29	-0.409702	6.46e-21	SLC30A1	0.323162	9.44e-10
ADGRE5	-0.40851	4.48e-10	LRP1	0.323886	1.4e-42
RPL32	-0.405914	1.09e-25	B3GNT2	0.325023	2.15e-06
CSF3	-0.405153	1.2e-08	MYO10	0.325923	8.66e-07
RRM2	-0.404304	1.39e-12	ACOD1	0.328011	3.68e-10
BCAR1	-0.403301	5.35e-14	STAB1	0.32853	1.68e-25
TNFSF9	-0.402473	5.45e-09	ADGRE1	0.330614	1.46e-20
HERPUD1	-0.401225	2.06e-20	MYO1G	0.33091	1.34e-16
RPL17	-0.399747	2.24e-21	PNRC1	0.331323	9.88e-33
RPS15A	-0.39882	1.77e-27	MT-ND5	0.331607	9.57e-29
GPR183	-0.397307	4.2e-18	NR3C1	0.333089	2.3e-12
USP12	-0.391705	1.06e-17	RASGEF1B	0.333784	6.31e-11
HIST1H2AE	-0.389128	1.79e-08	SLC8A1	0.335641	5.25e-14
RPL14	-0.387157	3.5e-22	FCGR2A	0.340281	9.57e-24
TNFAIP6	-0.385879	1.51e-11	NIBAN2	0.341674	1.68e-14
FOSL2	-0.384277	7.93e-26	JAK2	0.342857	1.24e-28
UPP1	-0.382716	1.36e-14	HMOX1	0.343977	5.34e-05
HSP90AB1	-0.379853	8.76e-20	SRGAP2	0.348928	9.18e-23
CSF1	-0.379797	0.00561877	FAM102B	0.349609	4.15e-37
HM13	-0.377345	1.2e-19	MPEG1	0.349635	1.41e-16
TP53INP2	-0.376063	1.65e-15	STARD13	0.350738	2.16e-16
RCAN1	-0.37542	2.99e-07	LHFPL2	0.351606	2.46e-14
VIM	-0.375387	3.43e-61	QKI	0.352562	4.91e-25
EBI3	-0.372077	1.6e-15	RBM47	0.354697	3.12e-32
S100A10	-0.371747	3.13e-10	CMIP	0.356699	1.76e-22
HIST1H2AH	-0.371292	3.24e-08	MT-ND4	0.359907	3.2e-27
NEMP1	-0.369838	3.13e-13	PTPRC	0.361254	2.14e-21
NACA	-0.367816	6.58e-23	SEMA4A	0.361629	8.22e-25
PTX3	-0.366299	1e-08	IFIT3	0.363342	1.33e-48
HIST1H4H	-0.364471	1.01e-07	TLR2	0.366478	8.6e-14
RPSA	-0.363532	8.32e-21	FCGR2B	0.368536	1.19e-11
HIST1H3D	-0.363154	6.04e-07	RALGDS	0.368794	9.34e-18
RPS27A	-0.362727	9.64e-23	NDRG1	0.369708	2.08e-06
TNC	-0.361656	1.01e-05	TNFRSF1A	0.37072	5.16e-30
RPS23	-0.359822	1.59e-22	SKIL	0.371141	1.83e-22
TNFAIP8	-0.358038	6.23e-14	WDFY3	0.375515	2.61e-24
FAU	-0.357852	2.41e-18	ZC3H12C	0.37784	2.44e-12
RPL37A	-0.357264	8.94e-28	DOCK8	0.38248	2.81e-23
HIST1H1B	-0.355438	5.41e-10	TLNRD1	0.382797	2.32e-15
ITGB8	-0.354082	9.59e-12	NAMPT	0.383089	1.67e-57
PTMA	-0.352543	1.9e-20	CMKLR1	0.383226	1.34e-27
SLC25A5	-0.350295	3.4e-17	IL17RA	0.385053	2.99e-19
SPAG9	-0.350021	8.77e-12	SEMA4B	0.387046	6.59e-25
EFHD2	-0.349218	5.63e-18	LYN	0.394678	2.24e-47
PEA15	-0.349112	4.72e-18	DICER1	0.396479	2.29e-37
NPM1	-0.343997	4.02e-14	FUCA1	0.398172	9.67e-21
TREM2	-0.34151	6.59e-13	CEBPB	0.405622	2.97e-33
TAGLN2	-0.34093	7.05e-14	EMP1	0.405794	9.12e-27
RPL39	-0.340775	3.19e-13	PTAFR	0.406001	1.76e-38
CD52	-0.340278	3.73e-06	KLF6	0.408981	6.28e-12
ARHGEF2	-0.339558	1.24e-16	SECTM1	0.418073	6.18e-30
COX6A1	-0.338902	9.54e-17	SIGLEC14	0.420223	1.09e-38
SEC61G	-0.337932	3.4e-16	APOL3	0.42225	1.02e-16
RPS13	-0.335268	4.21e-19	NFKBIZ	0.424129	3.42e-14
MT1E	-0.334567	1.19e-11	DDIT4	0.424654	8.1e-10
CLCF1	-0.333168	3.97e-13	C9orf72	0.427403	2.94e-33
RHOU	-0.33223	6.95e-07	TFEC	0.431183	2.45e-43
RPL26	-0.332222	1.07e-17	DSE	0.431525	4.12e-35
PLEK	-0.331771	9.68e-19	SNX10	0.436405	6.22e-31
ADA	-0.330237	1.81e-15	SERPINB9	0.443884	1.11e-39
DNAAF1	-0.32863	7.45e-17	SEMA6B	0.447482	2.2e-27
RPLP0	-0.326522	6.5e-20	CDC42EP2	0.453786	4.81e-35
SNAI1	-0.325525	1.35e-08	B4GALT5	0.454603	5.52e-51
PMAIP1	-0.325216	7.49e-06	SELENOP	0.457931	8.44e-32
HIST1H1C	-0.324151	2.47e-05	IFIT2	0.461805	6.1e-37
ETS1	-0.323814	1.85e-11	NUPR1	0.475045	7.49e-23
NIPAL4	-0.323354	1.57e-13	UGCG	0.479311	2.63e-36
VASP	-0.322859	5.22e-13	NAIP	0.480556	4.37e-23
RAN	-0.322528	5.15e-13	PIK3AP1	0.484096	2.81e-67
BX255923.2	-0.322386	1.42e-09	MARCH1	0.487482	2.54e-49
TRIP10	-0.321644	1.26e-17	LILRB5	0.489182	4.74e-30
N4BP2L1	-0.321625	7.12e-19	PCNX1	0.491792	6.22e-48
RPS8	-0.32154	1.32e-16	DDX58	0.4931	5.05e-64
ALCAM	-0.321308	2.93e-16	ADM	0.495845	1.41e-23
NAV1	-0.32063	1.75e-12	TNIP3	0.498493	2.89e-30
DSTYK	-0.320581	5.96e-08	SDS	0.511458	1.15e-25
IL2RA	-0.318923	5.32e-13	TNS3	0.515357	6.95e-42
RPL10	-0.318441	1.27e-17	CTSB	0.524096	2.17e-128
SLAMF7	-0.317287	1.68e-21	DUSP6	0.527233	8.72e-22
C1QB	-0.316753	8.28e-16	SH3PXD2B	0.546447	2.03e-51
EPOP	-0.315479	6.52e-12	DMXL2	0.548735	1.41e-67
RPS15	-0.314791	7.17e-19	KCNJ2	0.55052	1.09e-36
OSBPL8	-0.314556	0.000105337	GLUL	0.554989	3.41e-15
MDFIC	-0.314521	9.76e-14	ZFP36L1	0.56049	6.19e-15
GM2A	-0.314319	2.65e-12	VCAN	0.561508	0.00128764
PI4K2A	-0.313626	4.44e-15	SLC39A8	0.578769	4.93e-32
EEF1A1	-0.31337	1.52e-38	CCR1	0.584549	1.61e-38
ATF3	-0.312678	7.28e-07	CD163	0.587015	3.66e-86
COX6C	-0.311889	1.94e-11	CYP1B1	0.595945	1.34e-26
LSP1	-0.31082	1.18e-08	TNFSF10	0.602879	5.84e-48
RPL7A	-0.309923	9.46e-18	RGL1	0.607021	7.95e-53
ATP5MC3	-0.309845	3.59e-14	KCTD12	0.628823	4.86e-22
HMGCS1	-0.309148	1.2e-10	LILRB1	0.64468	1.02e-70
HSPA5	-0.308976	7.8e-15	P2RY6	0.654174	6.12e-64
COX8A	-0.308858	1.31e-12	APOBEC3A	0.665457	1.38e-16
DDX6	-0.308396	2.75e-11	RSAD2	0.669691	7.3e-102
KDM6B	-0.306696	0.00819995	WSB1	0.697192	1.82e-55
CXCL11	-0.306571	2e-11	FYB1	0.733096	6.8e-48
RDX	-0.304325	1.14e-08	TNFRSF1B	0.75418	5.88e-120
HIST1H3F	-0.303999	1.65e-09	MXD1	0.770793	4.99e-58
RPS5	-0.303919	4.84e-14	MGAT4A	0.949037	3.61e-93
SEC61B	-0.302392	5.19e-14	RIN2	1.13262	1.78e-111
XIRP1	-0.302384	1.1e-05	CD300E	1.16542	1.33e-66
PVR	-0.302337	3.68e-12	MAFB	1.20919	3.01e-71
RPS14	-0.302301	5.42e-12	CCL2	1.43367	5.81e-31
RPL10A	-0.301876	1.23e-14	CEMIP	2.12219	5.39e-80
ITGB2	-0.301499	1.52e-09	CCL8	2.15073	1.91e-144
RPL18A	-0.300122	2.26e-15
SLC20A1	-0.300107	3.83e-05
EIF4A1	-0.299161	7.93e-13
RPS18	-0.298808	1.12e-13
RPL24	-0.298775	7.13e-14
RPL34	-0.298469	7.75e-13
TNFAIP2	-0.296984	2.24e-21
RIPK2	-0.296506	1.45e-07
COX7C	-0.296123	1.68e-15
RPL38	-0.295163	4.53e-16
MSC	-0.295098	1.63e-13
NIBAN1	-0.294781	8.59e-11
HMGA1	-0.294378	1.45e-08
ATR	-0.29099	7.06e-09
RPL22	-0.290346	2.99e-13
ARID5A	-0.289713	8.21e-09
BCAP31	-0.289672	1.53e-10
RPS21	-0.289377	6.68e-12
AL138963.4	-0.289361	0.00386218
RCSD1	-0.288283	4e-09
RPL8	-0.288011	3.95e-14
RPS12	-0.287574	1.33e-14
ATP1A1	-0.28642	1.25e-09
SLC7A11	-0.284282	6.39e-13
NDUFA4	-0.283863	4.05e-10
ABTB2	-0.283145	2.65e-10
ACP5	-0.282359	1.09e-05
FLT1	-0.281845	4.23e-05
ATP6V0B	-0.280945	2.21e-09
DNAJB9	-0.278923	5.89e-11
CPM	-0.278879	0.0115681
RFTN1	-0.278877	2.45e-10
ELMSAN1	-0.277927	7.9e-06
ATP5MF	-0.277576	4.13e-11
HSPD1	-0.276629	2.77e-09
CCL24	-0.275993	4.01e-11
TM4SF1	-0.275443	1.67e-15
RPL37	-0.274737	7.93e-11
CRLF2	-0.273822	2.32e-10
CD40	-0.273821	1.25e-09
RND1	-0.273615	1.06e-05
LDHB	-0.273262	3.92e-09
TGFA	-0.271566	3.28e-11
RPL36	-0.271566	1.92e-10
SSR3	-0.271328	1.69e-12
CHCHD2	-0.270918	2.87e-10
ATOX1	-0.27036	3.79e-11
RPL35A	-0.268696	4.42e-11
CCL19	-0.268626	5.02e-10
CFB	-0.268605	0.000471933
RPL21	-0.266395	3.35e-10
CYBA	-0.266089	3.53e-07
EEF1B2	-0.265515	4.44e-10
DOT1L	-0.265415	1.8e-05
GFPT2	-0.265038	3.19e-07
COX5A	-0.264954	3.33e-09
RPL35	-0.264571	1.36e-11
FCAMR	-0.264159	7.43e-05
FNBP4	-0.262092	5e-07
RPL5	-0.261205	9.33e-10
ATP5F1B	-0.26002	1.27e-11
COX6B1	-0.260018	1.54e-10
IL2RG	-0.259956	1.8e-07
RPS3	-0.25802	3.03e-10
TYMS	-0.257901	1.7e-10
HSPA9	-0.257479	2.15e-09
HYOU1	-0.257132	5.9e-08
RPL23A	-0.256938	6.62e-07
AC016831.1	-0.256302	2.22e-05
TUBA1B	-0.256274	5.59e-08
SKP1	-0.256253	8.38e-09
RPS25	-0.255463	3.54e-10
SINHCAF	-0.255287	1.25e-06
BCL9L	-0.254568	4.49e-06
DYRK3	-0.254364	3.57e-05
LGALS1	-0.254233	1.81e-06
COX5B	-0.252964	0.0012573
MMP19	-0.251438	2.13e-07
MREG	-0.250146	2.29e-07
Cluster 56h
Downregulated			Upregulated
Gene	Avg. log2 Fold Change	Adjusted P-value	Gene	Avg. log2 Fold Change	Adjusted P-value
MT-CO1	-1.95168	1.65e-225	FNBP1	0.250138	8.71e-06
MT-ND4	-1.67498	5.24e-155	TUBA1A	0.250997	9.72e-06
MT-CO3	-1.52345	2.11e-189	NANS	0.251214	1.38e-06
MT-CO2	-1.48791	2.05e-202	RAB5IF	0.251323	1.08e-09
NEAT1	-1.41405	3.12e-153	VAPA	0.251557	8.98e-09
PSAP	-1.41242	2.51e-204	GSTP1	0.251576	0.00206965
MT-ND5	-1.33056	2.45e-122	PSMB9	0.251631	0.0011983
MT-ATP6	-1.31582	8.43e-127	OASL	0.252761	1.58e-05
MT-ND4L	-1.26131	5.53e-98	MOB1A	0.253302	0.033009
MT-ND1	-1.23536	1.41e-115	SDHD	0.255558	5.53e-08
MT-ND6	-1.21706	1.55e-117	IFITM3	0.255591	8.91e-09
MT-ND2	-1.13092	7.8e-96	SNX2	0.255868	5.09e-08
APOE	-1.11403	2.06e-102	RPSA	0.255951	0.0406331
THBS1	-1.11099	1.32e-20	RPL30	0.256765	0.0141286
CTSD	-1.0865	5.35e-137	RAN	0.257241	4.48e-09
CTSB	-1.07375	6.92e-173	CLIC4	0.25727	2.04e-08
RNF213	-0.985039	9.74e-163	IFI27	0.257558	2.61e-13
RSAD2	-0.983894	6.17e-113	ARF6	0.257724	2.04e-09
TFRC	-0.982089	9.39e-123	RIPK2	0.257733	2.48e-05
SPP1	-0.980653	7.13e-13	HSPD1	0.259033	2.86e-09
CXCL8	-0.945519	4.9e-20	CASP7	0.259115	1.29e-09
MMP9	-0.942942	4.14e-64	SOCS1	0.259181	2.77e-05
MT-CYB	-0.937989	5.95e-137	HNRNPK	0.259392	0.000404791
LRP1	-0.905293	1.19e-156	ANXA6	0.259538	3.08e-06
GRN	-0.900014	5.45e-151	UBE2D2	0.259629	1.56e-05
PTX3	-0.896783	1.03e-08	DUSP1	0.260928	0.00481703
HIST1H3C	-0.85722	9.36e-12	AIF1	0.261009	0.000252954
MMP1	-0.848429	2.07e-16	PSMD7	0.261072	1.32e-07
LGMN	-0.836774	1.92e-82	ARPC2	0.261102	7.32e-06
FCGBP	-0.820628	5.35e-27	BAG1	0.261218	1.24e-06
IL7R	-0.818465	1.48e-44	AP2S1	0.262041	0.00233808
CD74	-0.813587	3.72e-51	PLSCR1	0.262991	1e-05
MT-ND3	-0.805401	4.24e-121	HSPA8	0.263307	0.0111134
GPNMB	-0.796566	1.57e-93	ATP5MC2	0.263373	4.34e-10
STAB1	-0.79481	9.54e-86	ISG20	0.263481	0.000255196
LPL	-0.788317	1.22e-24	ZFAND5	0.264821	2.26e-07
INHBA	-0.785215	0.00218424	SH3BGRL3	0.265027	5.73e-07
MMP7	-0.784501	1.16e-30	PSMB8	0.265086	5.17e-07
CTSL	-0.776045	5.11e-89	TPI1	0.265902	0.000334991
ITGAV	-0.7601	7.4e-51	MGLL	0.266888	1.29e-09
TGFBI	-0.759812	8.91e-81	PRKCH	0.267896	8.93e-11
CYP1B1	-0.739772	3.7e-42	RPL24	0.267986	1.28e-06
HSPA5	-0.731343	3.28e-39	EPSTI1	0.26941	4.28e-06
ICAM1	-0.730814	3.79e-90	RPL12	0.269563	0.00865651
CD163	-0.725008	2.34e-77	RPL10A	0.270074	1.29e-07
ITGB2	-0.717677	6.13e-76	FSCN1	0.270945	8.42e-18
CD44	-0.713137	3.82e-108	RPL38	0.271401	3.79e-06
SLC7A11	-0.700594	3.04e-09	TUBA1C	0.271705	6.52e-10
PLD3	-0.690857	1.33e-89	CAPNS1	0.271731	0.00013487
LIPA	-0.685258	4.2e-75	CHP1	0.272833	0.000307827
TNFRSF1B	-0.679742	8.9e-69	PARK7	0.274937	2.39e-08
MACF1	-0.676173	2.19e-90	SRSF2	0.27606	3.64e-09
MIR663AHG	-0.673745	6.59e-60	GNB2	0.276141	4.05e-08
CHI3L1	-0.671212	3.18e-17	RPL27	0.276702	0.00061597
ANPEP	-0.66263	2.39e-52	YWHAG	0.276801	0.0309752
FUCA1	-0.658025	4.86e-28	HSPA1A	0.277085	2.48e-09
SLC5A3	-0.655293	5.81e-06	LDHA	0.277102	2.18e-09
LYZ	-0.653776	1.61e-34	TUBB6	0.277746	1.89e-05
CEMIP	-0.647263	3.51e-05	SUMO2	0.277823	2.53e-09
APLP2	-0.644725	1.06e-103	NCF2	0.27938	4.88e-08
PLAUR	-0.634698	1.22e-50	RPLP0	0.279749	3.99e-08
IL6	-0.63031	1.54e-15	RPS19	0.2802	0.00129385
CYBB	-0.629706	1.39e-86	UQCRFS1	0.280298	8.07e-10
HEG1	-0.627302	1.42e-45	PSMA2	0.280613	0.00049634
HLA-A	-0.62605	3.7e-89	SERF2	0.280721	1.31e-07
SERPINE1	-0.624656	2.54e-20	ATP5PD	0.280725	2.93e-09
CXCL2	-0.621312	5.35e-09	SF3B2	0.281127	6.13e-08
ABCA1	-0.613444	1.36e-70	BATF	0.281772	8.96e-08
MRC1	-0.61342	1.1e-51	PSMB2	0.2819	4.67e-08
HLA-DRB1	-0.606943	4.76e-16	PRELID1	0.282417	0.000158896
ADGRE2	-0.606283	6.39e-33	YBX1	0.282458	1.21e-11
SLC8A1	-0.605187	3.53e-51	RAB11A	0.282622	9.9e-06
CYP7B1	-0.60233	1.18e-39	BLOC1S2	0.283315	1.03e-10
IL1RN	-0.600474	2.83e-45	TALDO1	0.284144	4.08e-05
ITGAX	-0.598003	4.09e-69	SLC25A6	0.284715	2.77e-08
CD68	-0.592374	3.04e-82	YWHAZ	0.285634	2.68e-07
IL1B	-0.591556	0.0131228	ST13	0.285727	4.29e-07
GNS	-0.585168	1.32e-95	OSTF1	0.285782	0.000371231
IL23A	-0.584877	5.35e-17	SNRPB	0.286863	1.69e-09
NABP1	-0.582608	7.87e-37	PEA15	0.287016	1.12e-08
GJB2	-0.582402	3.48e-32	BASP1	0.288762	1.02e-09
TNFAIP6	-0.580107	2.87e-12	SRP9	0.288884	6.84e-08
ACP5	-0.577422	6.62e-21	RPS9	0.289031	0.0489669
CSF1	-0.577044	6.53e-30	ATF3	0.28917	9.14e-06
CD63	-0.57165	2.11e-82	HMGN1	0.290355	1.26e-08
ATP13A3	-0.571601	1.09e-48	FDX1	0.29098	3.97e-08
HLA-B	-0.570173	4.18e-80	SAP18	0.292521	8.18e-13
VPS13B	-0.568216	2.27e-54	S100A4	0.292732	4.31e-09
SDC4	-0.56774	9.12e-09	UBE2E1	0.293068	4.72e-09
NPIPB5	-0.565843	2.71e-52	PSME1	0.293323	3.99e-07
LILRB2	-0.560093	4.03e-53	IFI35	0.294413	0.00203189
LINC-PINT	-0.559808	7.7e-43	HSPB1	0.294769	8.67e-09
C3	-0.557643	3.77e-49	PRDX3	0.295344	0.00414899
LAPTM5	-0.55732	7.87e-67	RPL37A	0.295922	3.07e-11
ANGPTL4	-0.556206	1.6e-14	TPM4	0.295988	3.54e-09
HLA-C	-0.554956	3.39e-86	BATF2	0.296122	1.02e-13
MRC2	-0.554331	1.08e-46	UQCR10	0.296275	5.62e-09
C1QC	-0.553307	2.99e-26	H2AFZ	0.296773	3.3e-21
HLA-DRA	-0.550953	1.7e-10	MYL6	0.296783	1.23e-09
C2	-0.548661	8.72e-40	RBM8A	0.297018	9.18e-09
SLC39A8	-0.54865	3.19e-26	CDC42	0.297619	6.45e-06
ITGB8	-0.548466	3.88e-18	PNRC1	0.298666	6.09e-11
PLXDC2	-0.547294	5.62e-53	EIF3K	0.298837	4.1e-10
LAMP1	-0.546767	4.09e-67	PGAM1	0.300117	6.28e-07
SCARB1	-0.545363	2.63e-51	CKB	0.300123	6.5e-12
CANX	-0.543532	6.1e-82	YWHAB	0.300783	0.000531792
CTSS	-0.542147	2.01e-71	RPL9	0.301259	0.00624429
ACE	-0.540529	7.19e-43	UBE2D3	0.301643	7.17e-08
RALGAPA1	-0.540421	2.06e-48	SCP2	0.301671	4.06e-11
NOTCH2	-0.540163	1.89e-31	N4BP2L1	0.301961	2.99e-07
FZD5	-0.539868	5.09e-34	COX4I1	0.303186	1.19e-07
SLC2A3	-0.536356	6.11e-06	CHCHD2	0.303196	2.28e-06
SLAMF1	-0.534499	2.97e-32	ANXA1	0.30348	1.75e-10
TRPM7	-0.534058	1.18e-49	JUNB	0.303492	4.11e-14
CXCL3	-0.532776	2.38e-17	RPS15	0.303512	1.93e-07
CD274	-0.531646	2.98e-65	PLEK	0.305403	1.17e-09
SLAMF7	-0.529963	3.32e-45	CMPK2	0.305803	2.24e-14
SLC43A2	-0.527526	6.15e-55	TPM3	0.306119	1.82e-12
SEMA6B	-0.525843	1.63e-37	DNAJB6	0.306928	3.85e-07
SPCS2	-0.52433	2.2e-53	PSMA1	0.308621	0.010645
ACSL5	-0.524096	3.22e-53	RPS5	0.308794	8.96e-06
PCNX4	-0.522472	1.58e-48	AKR1A1	0.309093	2.65e-12
A2M	-0.518479	7.96e-42	RPL32	0.309852	9.26e-05
HSPA13	-0.517438	9.7e-45	CALM3	0.31015	1.36e-09
SPG7	-0.517297	7.64e-48	PTGES3	0.310587	3.62e-08
SEMA4A	-0.516522	3.76e-42	OPTN	0.310767	3.32e-06
SEC62	-0.515027	1.58e-51	AP1S2	0.310858	0.000502438
ADA2	-0.514351	9.41e-58	GTF2B	0.311202	1.97e-12
RCN1	-0.511527	2.61e-41	CSNK2B	0.311877	8.7e-11
TPP1	-0.51116	3.59e-74	MIR3945HG	0.312072	5.73e-06
MANBA	-0.509839	2.31e-49	C4orf3	0.312088	5.99e-10
OSCAR	-0.509744	6.47e-49	MIF	0.312106	1.17e-09
HSP90B1	-0.509553	2.94e-38	RPL18	0.31335	6.77e-06
IFI30	-0.507977	2.1e-23	HNRNPA1	0.31402	9.61e-08
FCAMR	-0.507395	1.41e-22	SKP1	0.314427	0.000333067
LNPK	-0.505955	5.23e-46	RPL8	0.31685	7.02e-05
GUSB	-0.504479	2.17e-50	CLTA	0.316909	7.98e-13
CSF1R	-0.504247	5.12e-25	NFKBIA	0.316952	1.84e-13
EDEM3	-0.503235	1.02e-45	ATP6V1G1	0.317435	1.44e-05
DDX60L	-0.50319	3.01e-41	ATP5F1B	0.318457	3.51e-05
PLXNB2	-0.5022	1.03e-43	ALDH1A1	0.318661	2.17e-14
ATP1B1	-0.501985	5.2e-42	ATP5MG	0.319423	0.0048363
TCN2	-0.500825	1.23e-48	RPS6	0.320013	0.00188922
SNX14	-0.50053	1.72e-48	RPL31	0.320151	3.05e-07
MAN2B2	-0.499984	5.69e-51	PPDPF	0.32182	9.3e-06
SIGLEC1	-0.499303	1.21e-57	PSMB4	0.322024	3.58e-10
MBOAT7	-0.498698	2.09e-46	RPS23	0.32248	1.93e-07
AQP9	-0.498365	3.17e-53	SRP14	0.322626	0.00059131
ADAM9	-0.496734	4.47e-67	ADA	0.322946	8.72e-06
NOTCH1	-0.496644	2.94e-43	PCBP1	0.323091	1.28e-09
CKAP4	-0.496513	5.23e-44	MYL12B	0.327983	0.000777741
SLC9A8	-0.496387	2.95e-45	NACA	0.329056	0.00211473
COLEC12	-0.496142	3.07e-39	FKBP8	0.329357	1.64e-13
ANTXR2	-0.494719	3.02e-25	SLC25A5	0.329982	2.54e-06
MALAT1	-0.494581	1.99e-37	RAB7A	0.330915	2.63e-09
CD38	-0.494494	6.15e-30	SDS	0.332276	1.14e-06
P4HB	-0.49264	4.36e-64	EEF1B2	0.332713	1.1e-13
HIST1H1E	-0.492392	6.37e-22	GNG5	0.333349	1.09e-07
GM2A	-0.490116	1.56e-33	MAPRE1	0.333772	6.12e-13
HIST1H2AG	-0.49001	5.08e-11	SH3BGRL	0.333989	5.76e-05
SRGAP2	-0.489951	3.41e-42	RPS12	0.334689	1.4e-09
PRCP	-0.48978	8.45e-48	COPE	0.334793	1.97e-10
CALR	-0.489651	2.38e-49	RPL15	0.335424	1.27e-09
BAZ2B	-0.489319	1.47e-40	COX7C	0.336095	1.04e-09
ERO1B	-0.48652	2.03e-40	TOMM7	0.336645	1.66e-09
MADD	-0.486073	1.31e-35	SMS	0.337234	2.9e-08
GPR180	-0.483692	2.57e-45	RPL13	0.339017	1.99e-09
FAF2	-0.483671	1.58e-47	RALA	0.339038	2.27e-14
ATP11B	-0.483666	2.92e-43	SET	0.341209	6.3e-12
ASAH1	-0.483635	4.5e-48	CAPZB	0.341297	2.1e-07
ECM1	-0.482664	4.81e-45	IFIT1	0.341357	8.3e-15
TBXAS1	-0.48236	2.54e-47	PRR13	0.34144	3.07e-15
PLOD1	-0.481538	8e-49	RPL36A	0.3417	9.03e-07
ALCAM	-0.481391	1.39e-33	RPLP2	0.342395	1.31e-11
CD36	-0.480958	1.74e-32	DNAAF1	0.342486	1.36e-09
ZFC3H1	-0.480254	5.26e-43	RPL13A	0.342738	1.67e-05
SUMF2	-0.480171	2.49e-44	ATP6V1F	0.343152	2.82e-12
STOM	-0.479552	2.56e-59	NDUFS5	0.344144	9.56e-10
SECTM1	-0.478565	4.77e-36	UBE2A	0.344189	9.03e-13
CTSZ	-0.478045	2.6e-50	ANXA4	0.344846	2.6e-09
SLCO2B1	-0.476679	7.86e-45	OAZ1	0.346174	9.97e-15
ITFG1	-0.476582	1.51e-45	RPS17	0.346296	2.88e-07
GLG1	-0.476101	1.06e-41	HINT1	0.346564	5.65e-15
HIST1H2AD	-0.473431	6.63e-13	RPL11	0.346818	1.2e-12
ZZEF1	-0.473354	1.45e-46	LDHB	0.346889	7.27e-17
VPS53	-0.472676	5.33e-43	DYNLL1	0.347408	5.72e-16
UBE4A	-0.472268	1.64e-51	CAP1	0.348109	1.9e-09
CYP27A1	-0.471898	4.6e-32	TPT1	0.348937	1.25e-17
DNAJB14	-0.471296	7.61e-46	HSP90AA1	0.351255	8.07e-14
SLC4A7	-0.470885	6.29e-40	PPP1CA	0.351807	3.28e-12
SPTLC2	-0.469704	6.02e-42	RPS20	0.351853	5.82e-11
EXT2	-0.469367	7.62e-46	PSMA7	0.351989	1.12e-09
CXCL16	-0.467142	1.46e-40	RPL23A	0.352784	4.59e-15
EMP1	-0.467129	6.23e-29	RACK1	0.354044	4.94e-11
IFNGR1	-0.466989	3.96e-44	CALM1	0.354061	1.25e-16
FASN	-0.465119	1.05e-42	PGK1	0.355224	6.56e-18
DNASE2	-0.464407	5.95e-42	ATP5MC3	0.356946	0.0337972
EP400	-0.464383	4.95e-43	RBM3	0.358031	0.00401158
LHFPL2	-0.463697	3.64e-15	BLVRB	0.358108	2.37e-13
NEU1	-0.463165	6.43e-45	PPIA	0.359224	1.15e-14
DMXL2	-0.463124	2.04e-23	PEBP1	0.359554	2.04e-14
IL4I1	-0.463122	3.51e-23	ALDOA	0.360402	4.99e-13
LILRB4	-0.463076	3.29e-56	LAP3	0.361957	2.43e-15
CD14	-0.462599	1.05e-12	RPS4X	0.364026	2.61e-13
TTC17	-0.462567	3.46e-40	TUBB	0.365954	6.66e-15
AOAH	-0.462253	3e-39	NRBP1	0.366199	1.92e-11
SLC16A7	-0.461707	2.19e-36	ATP5MPL	0.366218	1.03e-17
CHSY1	-0.4604	3.32e-38	UBB	0.367095	1.2e-10
APOC2	-0.458724	1.42e-18	EIF4A1	0.367178	1.93e-11
SAMD8	-0.457817	2.5e-41	RPL34	0.367551	0.023725
GPR107	-0.457146	5.52e-45	SERP1	0.370296	8.15e-12
PLPP3	-0.457041	2.14e-31	NME2	0.371513	3.48e-05
PDK1	-0.456174	2.62e-40	DNAJA1	0.37224	6.92e-12
IGF2R	-0.455981	1.67e-44	RHOA	0.37305	2.91e-17
CFD	-0.455852	2.87e-24	RPL27A	0.373196	1.72e-10
LGALS3BP	-0.455826	1.58e-33	ARPC1B	0.374139	7.12e-14
SPG11	-0.455408	2.38e-41	RPS28	0.374403	4.87e-12
BRWD1	-0.454867	1.09e-38	RPS16	0.376275	6.19e-09
ASCC3	-0.454236	2.33e-40	RPS27A	0.376461	2e-10
CRTAP	-0.454084	4.72e-49	RPL35A	0.377347	2.68e-12
CPLANE1	-0.453934	1.19e-39	RPS7	0.377888	1.09e-11
ADM	-0.453888	3.9e-10	EEF1G	0.378066	6.17e-09
HLA-DPA1	-0.453558	1.44e-08	RPL23	0.378688	1.16e-12
DPP4	-0.453491	8.88e-26	ATP5F1E	0.380059	4.48e-13
HRH2	-0.453395	2e-35	RPL7	0.380379	2.33e-08
SUSD1	-0.453206	7.25e-42	SOD2	0.382967	1.64e-81
MT-ATP8	-0.453142	1.95e-17	SERTAD1	0.383422	2.28e-13
RASAL2	-0.453108	6.43e-38	SEC61B	0.386171	1.02e-06
MR1	-0.453049	5.17e-41	COX6C	0.386246	4.88e-11
HAMP	-0.451424	5.67e-19	BTF3	0.387344	5.77e-14
NEMP1	-0.45101	5.3e-30	RPLP1	0.388421	3.5e-24
PTGIR	-0.450792	6.38e-38	RPS3A	0.389239	5.56e-13
CCL22	-0.450682	4.45e-08	TUBA1B	0.390358	2e-21
CTSC	-0.449987	7.13e-15	CHMP4B	0.392203	8.73e-13
ARFGEF1	-0.44921	2.33e-45	MT2A	0.392232	3.88e-26
RGS16	-0.448521	1.71e-09	RPS2	0.392472	8.14e-21
GARS-DT	-0.448033	2.49e-38	WARS	0.392521	2.56e-27
TMBIM6	-0.447893	2.13e-45	DBI	0.394116	3.24e-13
PDIA3	-0.446634	1.42e-47	SEPHS2	0.395597	2.65e-13
TXNDC11	-0.445453	5.93e-41	DAZAP2	0.398317	5.45e-12
TNFRSF9	-0.444946	2.18e-08	RPL19	0.399182	1.73e-22
TMEM150B	-0.444378	5.15e-41	RPL10	0.400532	1.95e-10
ZC3H12C	-0.444356	2.5e-29	SEC61G	0.40562	1.49e-19
MMP19	-0.443749	3.3e-17	RPL18A	0.407274	5.3e-13
AHNAK	-0.44364	1.04e-26	IFIT2	0.409155	1.35e-16
AL138963.4	-0.443637	9.6e-28	LGALS1	0.409592	2.54e-21
KANSL1	-0.443348	4.5e-42	PSMA6	0.411106	2.22e-15
GALNT1	-0.442751	5.68e-44	RPL28	0.412943	1.68e-28
MAN2B1	-0.442311	3.69e-47	LGALS3	0.416889	1.12e-32
ARID2	-0.44206	2.76e-38	S100A9	0.417401	3.5e-16
RNASE6	-0.441909	7.36e-38	ARHGDIB	0.418398	1.7e-16
ARSA	-0.440585	1.78e-41	RPS13	0.420931	2.15e-17
SIDT2	-0.440474	1.28e-30	RPL21	0.422645	1.35e-10
SLC1A3	-0.440322	7.47e-23	RPS25	0.424441	5.2e-15
ATP9B	-0.439963	1.78e-38	UBC	0.425099	7.6e-32
GALC	-0.439836	3.75e-41	RPL36AL	0.431244	4.55e-26
RARRES1	-0.438684	6.26e-33	PSMA3	0.436477	7.54e-24
APMAP	-0.43834	1.57e-42	H3F3A	0.437168	1.5e-21
UXS1	-0.438264	2.39e-39	SOCS3	0.437309	2.06e-27
HAVCR2	-0.436639	2.99e-36	NPM1	0.439282	1.81e-18
PTPRJ	-0.436223	2.94e-29	ACTG1	0.443494	3.3e-37
ERP29	-0.434964	6.15e-43	PFN1	0.448603	5.22e-34
PLAU	-0.434944	1.99e-14	ENO1	0.449679	1.59e-25
PTDSS1	-0.434689	8.04e-37	RPS18	0.45191	3.35e-20
WDR11	-0.433613	8.77e-41	RPS24	0.453296	2.25e-23
ATP10A	-0.433241	7.66e-37	RPL3	0.454813	1.87e-27
ASH1L	-0.433131	1.11e-40	RPS15A	0.454904	2.76e-19
[truncated: 4,163 more rows]
