# Supplementary material for: Bacterial reporter–paired scRNA sequencing reveals cross talk between zinc starvation and zinc toxicity in macrophage antibacterial defense
Source: Proc Natl Acad Sci U S A. 2026 Mar 9;123(11):e2530503123. doi: 10.1073/pnas.2530503123 (PMC12993976; doi:10.1073/pnas.2530503123)
Supplement: Supplementary file 4 — Dataset S03 (XLSX) [file pnas.2530503123.sd03.xlsx]

## Sheet: Summary
SI Table 3: Clusters 2 (6h) and 3 (6h) engage with similar biological processes, identified via Gene Ontology Resource from differential gene lists.
Briefly, raw RNA-sequencing reads from HMDM infected for 6 hours were processed by CellRanger v4.00 and v6.0.1 (10x Genomics) and aligned to GRCh38 (GENCODE v32/Ensemble 98) reference to generate output barcode and feature matrices. Empty droplets, doublets and outliers were removed from the data set. Filtered feature counts were normalized with regularized negative binomial regression to remove …

## Sheet: SI Table 3
SI Table 3: Clusters 2 (6h) and 3 (6h) engage with similar biological processes, identified via Gene Ontology Resource from differential gene lists.
Upregulated differential gene lists
	Cluster 26h			Cluster 36h
GO biological process	# Genes from list (571)	Fold enrichment	Raw P-value	# Genes from list (184)	Fold enrichment	Raw P-value
antigen processing and presentation of endogenous antigen (GO:0019883)	9	12.48	2.69e-07	7	30.13	1.34e-08
antigen processing and presentation of endogenous peptide antigen (GO:0002483)	8	15.18	3.78e-07	6	35.34	6.85e-08
antigen processing and presentation of endogenous peptide antigen via MHC class I (GO:0019885)	6	12.73	2.57e-05	5	32.91	1.2e-06
antigen processing and presentation of endogenous peptide antigen via MHC class I via ER pathway (GO:0002484)	5	22.54	1.51e-05	4	55.95	2.79e-06
antigen processing and presentation of endogenous peptide antigen via MHC class I via ER pathway, TAP-independent (GO:0002486)	5	22.54	1.51e-05	4	55.95	2.79e-06
antigen processing and presentation of exogenous peptide antigen via MHC class II (GO:0019886)	16	19.23	3.01e-14	10	37.3	1.57e-12
antigen processing and presentation of peptide antigen via MHC class II (GO:0002495)	16	18.03	6.52e-14	10	34.97	2.68e-12
antigen processing and presentation of peptide or polysaccharide antigen via MHC class II (GO:0002504)	17	18.03	1.06e-14	11	36.2	1.52e-13
antimicrobial humoral response (GO:0019730)	23	5.84	1.16e-10	10	5.77	1.45e-05
B cell mediated immunity (GO:0019724)	23	4.27	2.56e-08	7	7.83	4.72e-05
biological process involved in interaction with symbiont (GO:0051702)	12	4.33	5.05e-05	3	27.97	0.000288
cell junction disassembly (GO:0150146)	4	12.02	0.000737	14	4.65	3.16e-06
humoral immune response (GO:0006959)	37	3.96	1.1e-11	10	5.89	1.22e-05
immunoglobulin mediated immune response (GO:0016064)	22	4.18	7.52e-08	5	13.32	5.86e-05
immunoglobulin production involved in immunoglobulin-mediated immune response (GO:0002381)	11	9.44	1.37e-07	6	13.16	1.11e-05
leukocyte mediated cytotoxicity (GO:0001909)	9	6.36	3.09e-05	17	7.67	2.34e-10
lymphocyte mediated immunity (GO:0002449)	31	4.51	2.85e-11	5	13.65	5.27e-05
maintenance of protein localization in organelle (GO:0072595)	6	5.28	0.00158	7	12.24	3.15e-06
maintenance of protein location in cell (GO:0032507)	9	5.07	0.000149	5	34.97	9.37e-07
MHC class II protein complex assembly (GO:0002399)	10	22.54	6.82e-10	6	33.57	8.84e-08
MHC protein complex assembly (GO:0002396)	12	21.63	1.83e-11	7	11.69	4.16e-06
modulation by host of symbiont process (GO:0051851)	9	4.84	0.000203	4	14.44	0.000252
modulation by host of viral process (GO:0044788)	6	6.98	0.000429	5	9.99	0.000206
myeloid cell activation involved in immune response (GO:0002275)	7	4.51	0.0015	4	8.95	0.00133
negative regulation of leukocyte apoptotic process (GO:2000107)	7	5.05	0.000825	4	11.78	0.000513
negative regulation of production of molecular mediator of immune response (GO:0002701)	8	7.59	2.83e-05	5	19.98	1e-05
negative regulation of viral life cycle (GO:1903901)	6	7.73	0.000266	4	15.99	0.000176
neutrophil activation (GO:0042119)	5	6.44	0.00179	5	34.97	9.37e-07
peptide antigen assembly with MHC class II protein complex (GO:0002503)	10	22.54	6.82e-10	6	33.57	8.84e-08
peptide antigen assembly with MHC protein complex (GO:0002501)	12	21.63	1.83e-11	4	9.95	0.000925
positive chemotaxis (GO:0050918)	6	4.81	0.00242	6	10.33	3.95e-05
positive regulation of cell killing (GO:0031343)	9	4.99	0.000165	6	11.58	2.18e-05
positive regulation of leukocyte mediated cytotoxicity (GO:0001912)	9	5.6	7.56e-05	3	15.26	0.00136
positive regulation of monocyte chemotaxis (GO:0090026)	5	8.19	0.000694	5	6.43	0.00136
positive regulation of protein binding (GO:0032092)	10	4.14	0.00029	5	7.99	0.00054
positive regulation of reactive oxygen species metabolic process (GO:2000379)	11	5.67	1.1e-05	5	18.65	1.35e-05
positive regulation of T cell mediated cytotoxicity (GO:0001916)	8	9.62	6.41e-06	5	9.02	0.00032
positive regulation of viral process (GO:0048524)	8	4.65	0.000581	3	55.95	5.52e-05
protection from natural killer cell mediated cytotoxicity (GO:0042270)	3	18.03	0.00145	5	13.99	4.73e-05
regulation of T cell mediated cytotoxicity (GO:0001914)	9	8.11	5.59e-06	4	13.56	0.000313
response to interferon-beta (GO:0035456)	6	6.56	0.000575	2	55.95	0.00114
smooth muscle adaptation (GO:0014805)	3	27.04	0.000631	3	30.52	0.000232
synapse pruning (GO:0098883)	4	13.11	0.000565	7	30.13	1.34e-08
Downregulated differential gene lists
	Cluster 26h			Cluster 36h
GO biological process	# Genes from list (351)	Fold enrichment	Raw P-value	# Genes from list (370)	Fold enrichment	Raw P-value
alpha-beta T cell activation involved in immune response (GO:0002287)	5	8.89	0.00041	6	10.12	5.8e-05
alpha-beta T cell differentiation involved in immune response (GO:0002293)	5	8.89	0.00041	6	10.12	5.8e-05
CD4-positive, alpha-beta T cell differentiation (GO:0043367)	5	6.98	0.00111	6	7.95	0.000191
CD4-positive, alpha-beta T cell differentiation involved in immune response (GO:0002294)	5	9.17	0.000361	6	10.43	4.98e-05
cell cycle (GO:0007049)	44	2.11	4.4e-06	50	2.27	1.17e-07
cell cycle process (GO:0022402)	27	1.93	0.00145	31	2.1	0.00015
cellular response to DNA damage stimulus (GO:0006974)	26	2.08	0.000715	30	2.27	5.54e-05
embryonic placenta development (GO:0001892)	8	5.46	0.000183	10	6.47	7.63e-06
in utero embryonic development (GO:0001701)	17	2.57	0.000526	23	3.3	1.28e-06
mitotic cell cycle (GO:0000278)	26	2.5	4.8e-05	30	2.73	1.36e-06
mitotic cell cycle process (GO:1903047)	23	2.6	4.84e-05	26	2.79	5e-06
negative regulation of biosynthetic process (GO:0009890)	53	1.93	5.57e-06	66	2.28	6.92e-10
negative regulation of cellular biosynthetic process (GO:0031327)	53	1.97	4.4e-06	66	2.32	2.7e-10
negative regulation of cellular macromolecule biosynthetic process (GO:2000113)	12	3.65	0.000188	14	4.04	2e-05
negative regulation of macromolecule biosynthetic process (GO:0010558)	53	2.04	1.07e-06	66	2.41	5.67e-11
negative regulation of nucleic acid-templated transcription (GO:1903507)	41	1.83	0.000258	54	2.29	2.71e-08
negative regulation of nucleobase-containing compound metabolic process (GO:0045934)	54	2.04	8.06e-07	64	2.3	7.99e-10
negative regulation of RNA biosynthetic process (GO:1902679)	41	1.83	0.000262	54	2.28	2.81e-08
negative regulation of RNA metabolic process (GO:0051253)	48	1.97	1.15e-05	60	2.34	1.93e-09
negative regulation of transcription by RNA polymerase II (GO:0000122)	34	2.06	0.000114	43	2.47	1.05e-07
negative regulation of transcription, DNA-templated (GO:0045892)	41	1.83	0.000255	54	2.29	2.61e-08
negative regulation of translation (GO:0017148)	10	3.51	0.000836	12	4	8.47e-05
nervous system development (GO:0007399)	58	1.63	0.00024	61	1.63	0.000176
peptidyl-serine modification (GO:0018209)	12	3.38	0.000359	12	3.21	0.000569
peptidyl-serine phosphorylation (GO:0018105)	12	3.83	0.000123	12	3.63	0.000199
phosphorylation (GO:0016310)	31	1.99	0.000381	36	2.19	2.03e-05
positive regulation of neurogenesis (GO:0050769)	14	3.73	4.4e-05	12	3.04	0.000906
protein phosphorylation (GO:0006468)	28	2.27	0.000107	31	2.39	1.34e-05
regulation of macromolecule biosynthetic process (GO:0010556)	118	1.76	2.04e-10	135	1.91	1.21e-14
regulation of nervous system development (GO:0051960)	18	2.42	0.00115	19	2.42	0.000793
regulation of neurogenesis (GO:0050767)	18	2.95	7.19e-05	19	2.95	4.58e-05
regulation of neuron projection development (GO:0010975)	19	2.58	0.00024	21	2.71	6.17e-05
regulation of nucleic acid-templated transcription (GO:1903506)	96	1.63	8.78e-07	114	1.84	4.65e-11
regulation of nucleobase-containing compound metabolic process (GO:0019219)	124	1.79	1.35e-11	139	1.91	3.37e-15
regulation of RNA biosynthetic process (GO:2001141)	96	1.63	9.28e-07	114	1.83	7.37e-11
regulation of RNA metabolic process (GO:0051252)	114	1.78	2.4e-10	129	1.91	6.15e-14
regulation of TOR signaling (GO:0032006)	8	4.47	0.00064	8	4.24	0.000895
regulation of transcription by RNA polymerase II (GO:0006357)	73	1.63	2.56e-05	90	1.91	1.65e-09
regulation of transcription, DNA-templated (GO:0006355)	96	1.63	8.73e-07	114	1.84	4.6e-11
regulation of translation in response to stress (GO:0043555)	5	15.44	4.21e-05	4	11.71	0.000649
response to antibiotic (GO:0046677)	6	7.33	0.000279	6	6.96	0.000367
stress granule assembly (GO:0034063)	5	12.22	0.00011	5	11.59	0.00014
T follicular helper cell differentiation (GO:0061470)	3	29.33	0.000364	3	27.82	0.000424
T-helper cell differentiation (GO:0042093)	5	9.17	0.000361	6	10.43	4.98e-05
transmembrane receptor protein tyrosine kinase signaling pathway (GO:0007169)	17	2.44	0.000897	19	2.59	0.000232
