# Supplementary material for: Bacterial reporter–paired scRNA sequencing reveals cross talk between zinc starvation and zinc toxicity in macrophage antibacterial defense
Source: Proc Natl Acad Sci U S A. 2026 Mar 9;123(11):e2530503123. doi: 10.1073/pnas.2530503123 (PMC12993976; doi:10.1073/pnas.2530503123)
Supplement: Supplementary file 5 — Dataset S04 (XLSX) [file pnas.2530503123.sd04.xlsx]

## Sheet: Summary
SI Table 4: DEGs derived from comparisons of HMDM subpopulations associated with the zinc toxicity response indicate functional gene candidates.
Briefly, raw RNA-sequencing reads from HMDM infected for 6 hours were processed by CellRanger v4.00 and v6.0.1 (10x Genomics) and aligned to GRCh38 (GENCODE v32/Ensemble 98) reference to generate output barcode and feature matrices. Empty droplets, doublets and outliers were removed from the data set. Filtered feature counts were normalized with regularized negative binomial regression to remove …

## Sheet: SI Table 4
SI Table 4: DEGs derived from comparisons of HMDM subpopulations associated with the zinc toxicity response indicate functional gene candidates.
Upregulated DEGs					Downregulated DEGs
GENE	Comparisons made to generate DEG list				GENE	Comparisons made to generate DEG list
	mCherry+ vs mCherry-	Cluster 2 vs Cluster 3	Cluster 2 vs B6	Cluster 2 vs Cluster5,6		mCherry+ vs mCherry-	Cluster 2 vs Cluster 3	Cluster 2 vs B6	Cluster 2 vs Cluster5,6
CCL3L1	0.256023	0.352225	0.517808	0.898502	NABP1	-0.264251	N/A	-0.524004	-1.23188
ADAMTS4	0.256587	0.357862	0.309306	0.679088	MT-ND4L	N/A	-0.625109	-2.46599	-1.27152
HIST1H4C	0.260022	0.347717	0.809154	1.1057	MT-ND2	N/A	-0.562853	-2.05988	-0.9512
IL23A	0.27207	0.489578	0.755591	0.755591	MT-ND1	N/A	-0.418711	-1.88647	-0.671157
S100A10	0.279897	0.364774	1.22292	1.16944	MT-ND5	N/A	-0.411683	-1.90541	-0.546473
CXCL2	0.284366	0.499081	0.673331	1.13988	MT-ATP6	N/A	-0.394497	-1.95419	-0.7189
IL10	0.304531	0.303834	0.591949	0.836266	MT-ND6	N/A	-0.297299	-1.7817	-0.903293
HIST1H3B	0.306707	0.604456	1.07297	1.75536	HIPK3	N/A	-0.286588	-0.689705	-0.549342
TNFSF15	0.309604	0.350825	0.268103	0.609166	MT-ND4	N/A	-0.280864	-2.05237	N/A
MMP1	0.323414	0.361689	0.6879	1.35416	MT-ATP8	N/A	N/A	-0.861769	-0.471357
MT1G	0.332429	0.311364	0.400417	0.973814	OGFRL1	N/A	N/A	-0.702908	-0.428358
THBS1	0.335517	0.602303	0.610656	1.63487	WTAP	N/A	N/A	-0.695651	-0.586194
TNFAIP6	0.340906	0.250887	0.999815	1.50441	MED13	N/A	N/A	-0.631364	-0.426628
PTX3	0.349022	0.290187	0.887514	1.74671	ASAP1	N/A	N/A	-0.610096	-0.704676
SERPINB2	0.350747	0.353369	0.708202	1.48544	SAT1	N/A	N/A	-0.604105	-0.809284
MT1H	0.352363	0.35365	0.453645	0.812995	JUNB	N/A	N/A	-0.603087	-0.445677
AL138963.4	0.397527	0.480817	1.35681	1.35681	VMP1	N/A	N/A	-0.596868	-0.966491
CCR7	0.450512	0.275628	0.780467	1.52002	BCL3	N/A	N/A	-0.585392	-0.406186
FCER1G	0.456041	0.33315	1.61303	1.84906	GNA13	N/A	N/A	-0.548412	-0.416964
CXCL1	0.54386	0.451636	0.705656	1.07531	EIF2AK2	N/A	N/A	-0.542459	-0.749056
INHBA	0.255233	0.376999	N/A	0.472167	LYN	N/A	N/A	-0.535355	-0.355266
HSPA5	0.250566	N/A	0.438542	0.933796	ZMIZ1	N/A	N/A	-0.533294	-0.318168
C1QA	0.253038	N/A	0.785073	1.18201	EIF4G2	N/A	N/A	-0.525408	-0.51459
CCL3	0.272713	N/A	0.620581	1.0093	XIAP	N/A	N/A	-0.5246	-0.488043
RMRP	0.275988	N/A	1.3315	0.700425	TRIP12	N/A	N/A	-0.521499	-0.532756
CTSC	0.301954	N/A	0.900095	1.28447	DENND5A	N/A	N/A	-0.519376	-0.463044
RNASE1	0.304685	N/A	0.993617	1.43811	CLIP1	N/A	N/A	-0.511032	-0.545821
CCL4	0.320318	N/A	0.649085	1.1859	DICER1	N/A	N/A	-0.499606	-0.522523
CCL4L2	0.373523	N/A	0.979113	1.41008	MACF1	N/A	N/A	-0.497658	-0.730642
AL627171.2	0.66469	N/A	2.34291	2.41805	SLC41A2	N/A	N/A	-0.493083	-0.396572
MT1M	N/A	0.250087	0.36613	0.623873	USP9X	N/A	N/A	-0.492887	-0.391768
HIST1H2BF	N/A	0.250435	0.336722	0.475302	PTPRA	N/A	N/A	-0.486864	-0.396534
HAS1	N/A	0.250784	0.354298	0.67405	MBNL1	N/A	N/A	-0.48614	-0.313031
AL662797.1	N/A	0.25107	0.35714	0.393189	SAMD9	N/A	N/A	-0.482364	-0.606835
IFITM1	N/A	0.251343	0.596532	0.745484	TMED2	N/A	N/A	-0.481508	-0.426628
RPS14	N/A	0.25184	0.74041	0.605843	MED13L	N/A	N/A	-0.479701	-0.516688
LY96	N/A	0.252491	0.429325	0.634437	FNIP2	N/A	N/A	-0.475994	-0.516688
CD36	N/A	0.253881	0.369481	0.834879	C6orf62	N/A	N/A	-0.468824	-0.438591
DDX24	N/A	0.253967	0.287844	0.355432	BMP2K	N/A	N/A	-0.467502	-0.398311
CD37	N/A	0.2542	0.374052	0.622134	QKI	N/A	N/A	-0.466584	-0.400269
RPL24	N/A	0.255068	0.488747	0.34859	DDX3X	N/A	N/A	-0.466506	-0.587018
SDHC	N/A	0.256373	0.426857	0.515361	SETX	N/A	N/A	-0.46614	-0.665906
RPL41	N/A	0.256537	1.16411	1.14104	JAK2	N/A	N/A	-0.464784	-0.8102
NDUFA11	N/A	0.25673	0.414356	0.404895	NAA50	N/A	N/A	-0.46455	-0.359432
COX6A1	N/A	0.256993	0.556001	0.505161	ZEB2	N/A	N/A	-0.463789	-0.529024
TMEM176A	N/A	0.257154	0.323328	0.655734	PABPC1	N/A	N/A	-0.457767	-0.476071
HK3	N/A	0.257169	0.415175	0.511609	PARP14	N/A	N/A	-0.457583	-0.813583
STMN1	N/A	0.257227	0.481228	0.601143	ACTR2	N/A	N/A	-0.456023	-0.308078
RPL34	N/A	0.257658	0.41051	0.296796	RUNX1	N/A	N/A	-0.4555	-0.914789
SPCS1	N/A	0.257715	0.551495	0.861163	NAV1	N/A	N/A	-0.453642	-0.648871
ATP5F1D	N/A	0.258132	0.50942	0.630269	RBM47	N/A	N/A	-0.452775	-0.459666
HIST2H2AC	N/A	0.258493	0.446396	0.63395	GPR137B	N/A	N/A	-0.45211	-0.421945
UBE2N	N/A	0.258912	0.302133	0.47612	ARPC5	N/A	N/A	-0.450998	-0.343525
AHCY	N/A	0.259569	0.311612	0.512435	WNK1	N/A	N/A	-0.449637	-0.396731
GPR84	N/A	0.259831	0.359463	0.585011	RAB5A	N/A	N/A	-0.44958	-0.46145
UQCRQ	N/A	0.260353	0.290626	0.259942	ERO1A	N/A	N/A	-0.440774	-0.291195
UXT	N/A	0.260402	0.353207	0.572414	ELL2	N/A	N/A	-0.440558	-0.665068
EIF1B	N/A	0.261087	0.306948	0.442588	RNF19B	N/A	N/A	-0.439689	-0.332448
ECM1	N/A	0.262391	0.336838	0.759756	PAPOLA	N/A	N/A	-0.435683	-0.485807
PSMD8	N/A	0.263849	0.429089	0.470839	MDM2	N/A	N/A	-0.430883	-0.53295
APOBEC3A	N/A	0.264021	0.391088	0.493279	DTX3L	N/A	N/A	-0.429208	-0.323368
IER3	N/A	0.264139	0.475771	0.56246	TFEC	N/A	N/A	-0.426966	-0.455884
TREM2	N/A	0.264637	0.371949	0.69876	DDX60L	N/A	N/A	-0.42315	-1.02627
FCGR2B	N/A	0.265887	0.40342	0.327523	AFF1	N/A	N/A	-0.422883	-0.479434
HIST1H2AH	N/A	0.266073	0.319025	0.616713	N4BP1	N/A	N/A	-0.422356	-0.421015
HLA-DPA1	N/A	0.266241	0.757497	1.15464	STARD4	N/A	N/A	-0.418131	-0.545155
MDH1	N/A	0.267432	0.524669	0.589353	MAPK1	N/A	N/A	-0.416754	-0.49946
SSR4	N/A	0.268309	0.640215	0.926774	SMCHD1	N/A	N/A	-0.414804	-0.767354
TNFSF8	N/A	0.271559	0.327575	0.494498	PRRC2C	N/A	N/A	-0.413724	-0.467927
IGSF6	N/A	0.27163	0.608072	0.640969	ZFYVE16	N/A	N/A	-0.412773	-0.607256
MICOS10	N/A	0.271721	0.276831	0.441311	GPBP1	N/A	N/A	-0.412393	-0.518352
ARPC3	N/A	0.272452	0.680598	0.538838	LCOR	N/A	N/A	-0.408521	-0.407554
VSIG4	N/A	0.272786	0.462302	0.664083	CUL1	N/A	N/A	-0.408109	-0.498388
ATOX1	N/A	0.273942	0.52295	0.379141	FYTTD1	N/A	N/A	-0.404494	-0.368399
HIST1H2AB	N/A	0.274053	0.47964	0.635945	GNAS	N/A	N/A	-0.402403	-0.323234
HIST1H1C	N/A	0.274742	0.256824	0.522412	SAMD9L	N/A	N/A	-0.401636	-0.636124
TBXAS1	N/A	0.275048	0.37197	0.807803	IFI44	N/A	N/A	-0.400709	-0.592339
CYBA	N/A	0.27511	0.915167	1.22687	XRN1	N/A	N/A	-0.399156	-0.789075
TNC	N/A	0.275994	0.308553	0.839395	RC3H2	N/A	N/A	-0.398426	-0.500809
C2	N/A	0.276362	0.544837	0.943105	RELA	N/A	N/A	-0.39604	-0.406619
RRM2	N/A	0.276594	0.367611	0.566276	RAB10	N/A	N/A	-0.394856	-0.496742
S100A9	N/A	0.281266	0.822687	0.722376	MDFIC	N/A	N/A	-0.394495	-0.338273
RPL17	N/A	0.2821	0.79831	0.653677	PPM1K	N/A	N/A	-0.393669	-0.591739
NDUFA3	N/A	0.28255	0.546792	0.690712	JAK1	N/A	N/A	-0.390439	-0.383361
HIST1H2AC	N/A	0.282978	0.259858	0.338382	CYLD	N/A	N/A	-0.390008	-0.448387
HIST1H4B	N/A	0.285109	0.404909	0.786954	ERBIN	N/A	N/A	-0.389539	-0.433904
DPP7	N/A	0.28657	0.362839	0.498956	NFKBIA	N/A	N/A	-0.387018	-0.326725
MGST3	N/A	0.28701	0.594379	0.64445	DOCK4	N/A	N/A	-0.385822	-0.481457
SPCS2	N/A	0.287894	0.55568	0.932981	WSB1	N/A	N/A	-0.384657	-0.61444
TAGLN2	N/A	0.29035	0.832505	0.742908	CEBPD	N/A	N/A	-0.384556	-0.269262
EIF3I	N/A	0.290811	0.373292	0.629362	KDM7A	N/A	N/A	-0.377713	-0.491175
NDUFB8	N/A	0.291511	0.402627	0.498246	RAB21	N/A	N/A	-0.3751	-0.361104
SLC3A2	N/A	0.293271	0.54982	0.837266	DNAJC10	N/A	N/A	-0.371271	-0.282247
GSTO1	N/A	0.293797	0.873577	0.682718	AFF4	N/A	N/A	-0.371092	-0.354995
POLR2L	N/A	0.295533	0.75863	0.977653	ARHGEF11	N/A	N/A	-0.370705	-0.531137
AL133415.1	N/A	0.295852	0.470184	0.794449	FEM1C	N/A	N/A	-0.370019	-0.415198
PILRA	N/A	0.297179	0.594718	0.49762	TANK	N/A	N/A	-0.368362	-0.461791
CSF3	N/A	0.302858	0.305322	0.594964	MGAT4A	N/A	N/A	-0.367626	-0.256029
NDUFB9	N/A	0.302997	0.600555	0.864994	PPARD	N/A	N/A	-0.366326	-0.325988
COX7A2	N/A	0.303118	0.664181	0.611006	TLNRD1	N/A	N/A	-0.364759	-0.269405
ENPP2	N/A	0.303738	0.313391	0.610091	TBC1D9	N/A	N/A	-0.361238	-0.276649
ALAS1	N/A	0.304429	0.276553	0.421355	TOR1AIP2	N/A	N/A	-0.360497	-0.372754
TMA7	N/A	0.304882	0.351238	0.427468	IFI44L	N/A	N/A	-0.359811	-0.752761
ATP5MPL	N/A	0.305836	0.437481	0.264243	BIRC2	N/A	N/A	-0.358434	-0.538062
MMP7	N/A	0.306203	0.482633	1.17739	PTBP3	N/A	N/A	-0.357718	-0.298886
TIMP1	N/A	0.306956	0.681603	1.25409	PDE8A	N/A	N/A	-0.356937	-0.635671
CCL2	N/A	0.308219	0.334654	0.664611	FSD1L	N/A	N/A	-0.355872	-0.378683
DAD1	N/A	0.308898	0.692645	0.860454	GNG10	N/A	N/A	-0.354179	-0.350117
PRDX6	N/A	0.308958	0.422064	0.644914	RAB2A	N/A	N/A	-0.353989	-0.449151
F13A1	N/A	0.309362	0.499293	0.694504	ANKLE2	N/A	N/A	-0.353043	-0.54764
RPL23A	N/A	0.309545	0.598312	0.444262	MEF2A	N/A	N/A	-0.352861	-0.467064
HLA-DRB5	N/A	0.3097	0.687914	0.855221	RBMS1	N/A	N/A	-0.35202	-0.414479
NDUFC1	N/A	0.310917	0.403581	0.449013	ZFAND5	N/A	N/A	-0.35115	-0.469635
RPL39	N/A	0.310932	0.970187	0.907392	SKIL	N/A	N/A	-0.349467	-0.334556
HAMP	N/A	0.311356	0.591214	0.99624	LIMS1	N/A	N/A	-0.347598	-0.326487
RPS21	N/A	0.312018	0.621373	0.621373	C5orf51	N/A	N/A	-0.346744	-0.361389
AL355075.4	N/A	0.312215	0.570052	0.747307	EFR3A	N/A	N/A	-0.346652	-0.376085
OST4	N/A	0.313781	0.787408	0.968825	VPS13C	N/A	N/A	-0.346374	-0.627746
FAU	N/A	0.313816	0.826074	0.77509	EML4	N/A	N/A	-0.343697	-0.414302
CCL19	N/A	0.315703	0.498427	0.704204	TCF4	N/A	N/A	-0.340705	-0.495043
HIST1H2AD	N/A	0.315903	0.396981	0.876008	NFAT5	N/A	N/A	-0.340541	-0.411658
NOP10	N/A	0.316766	0.610826	0.741237	UBR4	N/A	N/A	-0.339629	-0.601847
COX7B	N/A	0.31853	0.728044	0.902716	RPS6KA3	N/A	N/A	-0.339399	-0.350326
CHI3L1	N/A	0.319206	0.252171	0.393542	FAM91A1	N/A	N/A	-0.338635	-0.422602
HIST1H4E	N/A	0.3196	0.46068	0.777068	PRR5	N/A	N/A	-0.336788	-0.421327
HIST1H2AG	N/A	0.319909	0.548698	0.947325	LRRFIP1	N/A	N/A	-0.336715	-0.510047
HIST1H3D	N/A	0.319997	0.582161	0.872985	ARRB2	N/A	N/A	-0.33662	-0.264606
CPVL	N/A	0.32086	0.725734	0.866192	PARP12	N/A	N/A	-0.336388	-0.460184
AIF1	N/A	0.322046	0.847952	0.740151	CEP350	N/A	N/A	-0.333939	-0.391808
APOC2	N/A	0.324003	0.419065	0.889397	RALGAPB	N/A	N/A	-0.332651	-0.383024
RGS16	N/A	0.324778	0.26714	0.611351	TASOR2	N/A	N/A	-0.332415	-0.491902
SLC30A4	N/A	0.327273	0.497379	0.329776	OTUD4	N/A	N/A	-0.332153	-0.336714
RPS26	N/A	0.327551	1.03729	0.950536	BRD4	N/A	N/A	-0.329913	-0.442859
H2AFZ	N/A	0.3283	0.533116	0.465542	OSTF1	N/A	N/A	-0.329867	-0.386303
ATP5MD	N/A	0.330031	0.596245	0.582086	FAM120A	N/A	N/A	-0.328699	-0.402817
CALHM6	N/A	0.33204	0.529311	0.825445	MX1	N/A	N/A	-0.327325	-0.436117
UQCRB	N/A	0.333	0.625945	0.771668	NCOA1	N/A	N/A	-0.326813	-0.402619
HIST1H4H	N/A	0.335031	0.658011	1.00061	CSNK1A1	N/A	N/A	-0.325685	-0.393221
HIST1H2BJ	N/A	0.335058	0.637054	0.956258	ADAR	N/A	N/A	-0.325519	-0.327752
HIST1H1B	N/A	0.335651	0.540321	0.778522	WAC	N/A	N/A	-0.325434	-0.416998
NDUFA4	N/A	0.343953	0.744544	0.657006	PI4K2B	N/A	N/A	-0.325359	-0.36309
SERPINE1	N/A	0.350058	0.464412	0.963089	CDV3	N/A	N/A	-0.325231	-0.276492
AC131944.1	N/A	0.351168	0.360437	1.1428	RC3H1	N/A	N/A	-0.323157	-0.378865
CEMIP	N/A	0.351901	0.319196	0.398241	SRRM2	N/A	N/A	-0.322001	-0.784999
IL1B	N/A	0.353428	0.607813	1.14487	GSK3B	N/A	N/A	-0.321887	-0.584356
CCL20	N/A	0.355717	0.757845	1.1004	KMT2E	N/A	N/A	-0.321729	-0.59786
FABP5	N/A	0.359324	0.540484	0.593682	ZBTB43	N/A	N/A	-0.32143	-0.432156
AC011603.2	N/A	0.359388	0.718417	0.887368	HTT	N/A	N/A	-0.319768	-0.362339
APOC1	N/A	0.370274	0.942116	1.28112	PNRC2	N/A	N/A	-0.319501	-0.333117
TM4SF1	N/A	0.373547	0.41803	0.700521	SPEN	N/A	N/A	-0.318082	-0.402571
RPS29	N/A	0.375111	0.980603	0.854333	DDX17	N/A	N/A	-0.316962	-0.67199
IL6	N/A	0.376006	0.357835	0.843518	WDFY3	N/A	N/A	-0.314184	-0.366818
HIST1H2AE	N/A	0.37697	0.770094	1.01872	SMG1	N/A	N/A	-0.313355	-0.593706
TNF	N/A	0.381835	0.615073	0.8045	GCH1	N/A	N/A	-0.310296	-0.362134
HIST1H3C	N/A	0.393696	0.350519	1.18972	XAF1	N/A	N/A	-0.309617	-0.753376
HIST1H1E	N/A	0.404657	0.828609	1.2535	ITSN2	N/A	N/A	-0.30853	-0.471634
HIST1H3H	N/A	0.407665	0.728468	1.08561	PRKCH	N/A	N/A	-0.305704	-0.569817
PLTP	N/A	0.416112	0.706919	0.857034	RICTOR	N/A	N/A	-0.304708	-0.4436
CXCL8	N/A	0.456574	0.437303	1.39664	FMNL2	N/A	N/A	-0.303084	-0.654369
COX5B	N/A	0.462632	1.01156	1.1857	ARHGAP31	N/A	N/A	-0.300287	-0.294602
CXCL3	N/A	0.562796	0.707168	1.18571	ZNF292	N/A	N/A	-0.298645	-0.431805
GJB2	0.268532	N/A	N/A	0.825558	PPP1CA	N/A	N/A	-0.297724	-0.368847
EREG	0.271198	N/A	N/A	0.432113	ANKFY1	N/A	N/A	-0.29757	-0.370732
HIGD2A	N/A	0.250419	N/A	0.389809	ATF2	N/A	N/A	-0.296207	-0.328782
DNAJC15	N/A	0.271372	N/A	0.53457	PICALM	N/A	N/A	-0.295428	-0.426562
ITGA4	N/A	0.274543	N/A	0.53369	SGTB	N/A	N/A	-0.294905	-0.280145
LPL	N/A	0.347672	N/A	0.890071	PLEKHO1	N/A	N/A	-0.293213	-0.333462
FCGBP	N/A	0.364873	N/A	0.981838	HOOK3	N/A	N/A	-0.293141	-0.345325
DDX39B	N/A	0.255974	0.32371	N/A	TET2	N/A	N/A	-0.29279	-0.430945
TCIRG1	N/A	0.264762	0.316135	N/A
SRXN1	0.254873	N/A	N/A	N/A
